# Supplementary material for: Influence of Geographical Orchard Location on the Microbiome from the Progeny of a Pecan Controlled Cross
Source: Plants (Basel). 2023 Jan 12;12(2):360. doi: 10.3390/plants12020360 (PMC9862047; doi:10.3390/plants12020360)
Supplement: Supplementary file 1 [file plants-12-00360-s001.zip › Table S1_Inferred Functions.xlsx]

## Sheet: 16S
Burkholderiaceae
	Combined Abundance	Texas	Georgia
Oxidoreductases	45607
Acting on the CH-OH group of donors	13535	8970	4565
Acting on diphenols and related substances as donors	148	93	55
Acting on a peroxide as acceptor	886	569	317
Acting on hydrogen as donors	3	0	3
Acting on single donors with incorporation of molecular oxygen (oxygenases). The oxygen incorporated need not be derived from O2	2157	1310	847
Acting on paired donors, with incorporation or reduction of molecular oxygen. The oxygen incorporated need not be derived from O2	3645	2069	1576
Acting on superoxide as acceptor	436	274	162
Oxidizing metal ions	243	125	118
Acting on CH or CH2 groups	1621	839	782
Acting on iron-sulfur proteins as donors	642	386	256
Acting on the aldehyde or oxo group of donors	7454	4878	2576
Acting on phosphorus or arsenic in donors	430	264	166
Acting on the CH-CH group of donors	4764	2973	1791
Acting on the CH-NH2 group of donors	1366	882	484
Acting on the CH-NH group of donors	1574	1072	502
Acting on NADH or NADPH	2897	1839	1058
Acting on other nitrogenous compounds as donors	682	401	281
Acting on a sulfur group of donors	2360	1433	927
Acting on a heme group of donors	743	459	284
Other oxidoreductases	21	13	8
Transferases	49470
Transferring one-carbon groups	8428	5405	3023
Transferring molybdenum- or tungsten-containing groups	207	122	85
Transferring aldehyde or ketonic groups	1794	1209	585
Acyltransferases	8126	5358	2768
Glycosyltransferases	3109	1919	1190
Transferring alkyl or aryl groups, other than methyl groups	4833	3085	1748
Transferring nitrogenous groups	3876	2684	1192
Transferring phosphorus-containing groups	15423	9770	5653
Transferring sulfur-containing groups	3553	2328	1225
Transferring selenium-containing groups	121	79	42
Hydrolases	35160
Acting on ester bonds	8330	5101	3229
Acting on carbon-phosphorus bonds	180	145	35
Glycosylases	1642	1001	641
Acting on ether bonds	163	103	60
Acting on peptide bonds (peptidases)	5184	3427	1757
Acting on carbon-nitrogen bonds, other than peptide bonds	9411	6312	3099
Acting on acid anhydrides	9013	5902	3111
Acting on carbon-carbon bonds	1035	688	347
Acting on halide bonds	202	109	93
Lyases	21405
Carbon-carbon lyases	8172	5257	2915
Carbon-oxygen lyases	9758	6439	3319
Carbon-nitrogen lyases	2109	1389	720
Carbon-sulfur lyases	668	439	229
Phosphorus-oxygen lyases	233	130	103
Carbon-phosphorus lyases	88	71	17
Other lyases	377	254	123
Isomerases	10249
Racemases and epimerases	2099	1321	778
Cis-trans-isomerases	1768	1132	636
Intramolecular oxidoreductases	2580	1548	1032
Intramolecular transferases	2823	1711	1112
Intramolecular lyases	346	204	142
Other isomerases	633	388	245
Ligases	15726
Forming carbon-oxygen bonds	3176	2068	1108
Forming carbon-sulfur bonds	2908	1842	1066
Forming carbon-nitrogen bonds	7954	5221	2733
Forming carbon-carbon bonds	1085	608	477
Forming phosphoric ester bonds	544	282	262
Forming nitrogen-metal bonds	59	32	27
Enterobacteriaceae
	Combined Abundance	Texas	Georgia
Oxidoreductases	7393
Acting on the CH-OH group of donors	2453	430	2023
Acting on a peroxide as acceptor	224	36	188
Acting on single donors with incorporation of molecular oxygen (oxygenases). The oxygen incorporated need not be derived from O2	178	35	143
Acting on paired donors, with incorporation or reduction of molecular oxygen. The oxygen incorporated need not be derived from O2	404	72	332
Acting on superoxide as acceptor	77	12	65
Oxidizing metal ions	102	17	85
Acting on CH or CH2 groups	331	63	268
Acting on iron-sulfur proteins as donors	28	5	23
Acting on the aldehyde or oxo group of donors	1107	179	928
Acting on phosphorus or arsenic in donors	89	17	72
Acting on the CH-CH group of donors	633	114	519
Acting on the CH-NH2 group of donors	276	50	226
Acting on the CH-NH group of donors	273	48	225
Acting on NADH or NADPH	473	72	401
Acting on other nitrogenous compounds as donors	294	48	246
Acting on a sulfur group of donors	316	47	269
Other oxidoreductases	135	26	109
Transferases	11819
Transferring one-carbon groups	2110	365	1745
Transferring molybdenum- or tungsten-containing groups	27	4	23
Transferring aldehyde or ketonic groups	496	90	406
Acyltransferases	1659	273	1386
Glycosyltransferases	1071	186	885
Transferring alkyl or aryl groups, other than methyl groups	888	154	734
Transferring nitrogenous groups	663	110	553
Transferring phosphorus-containing groups	4370	771	3599
Transferring sulfur-containing groups	489	89	400
Transferring selenium-containing groups	46	7	39
Hydrolases	8394
Acting on ester bonds	2118	359	1759
Acting on carbon-phosphorus bonds	17	4	13
Glycosylases	1160	229	931
Acting on ether bonds	52	10	42
Acting on peptide bonds (peptidases)	956	175	781
Acting on carbon-nitrogen bonds, other than peptide bonds	1556	274	1282
Acting on acid anhydrides	2475	427	2048
Acting on carbon-carbon bonds	57	11	46
Acting on halide bonds	3	3	0
Lyases	4262
Carbon-carbon lyases	1666	288	1378
Carbon-oxygen lyases	1747	291	1456
Carbon-nitrogen lyases	435	80	355
Carbon-sulfur lyases	227	38	189
Phosphorus-oxygen lyases	64	9	55
Carbon-phosphorus lyases	24	4	20
Other lyases	99	18	81
Isomerases	2570
Racemases and epimerases	587	101	486
Cis-trans-isomerases	247	43	204
Intramolecular oxidoreductases	722	123	599
Intramolecular transferases	850	146	704
Intramolecular lyases	38	9	29
Other isomerases	126	29	97
Ligases	2446
Forming carbon-oxygen bonds	705	123	582
Forming carbon-sulfur bonds	191	26	165
Forming carbon-nitrogen bonds	1259	227	1032
Forming carbon-carbon bonds	146	26	120
Forming phosphoric ester bonds	122	22	100
Forming nitrogen-metal bonds	23	3	20
Anaerolineaceae
	Combined Abundance	Texas	Georgia
Oxidoreductases	4034
Acting on the CH-OH group of donors	1024	82	942
Acting on diphenols and related substances as donors	21	0	21
Acting on a peroxide as acceptor	97	6	91
Acting on hydrogen as donors	76	14	62
Acting on single donors with incorporation of molecular oxygen (oxygenases). The oxygen incorporated need not be derived from O2	51	0	51
Acting on paired donors, with incorporation or reduction of molecular oxygen. The oxygen incorporated need not be derived from O2	97	0	97
Acting on superoxide as acceptor	43	3	40
Oxidizing metal ions	26	3	23
Acting on CH or CH2 groups	163	11	152
Acting on iron-sulfur proteins as donors	61	3	58
Acting on the aldehyde or oxo group of donors	720	70	650
Acting on phosphorus or arsenic in donors	33	4	29
Catalyzing the reaction X-H + Y-H = 'X-Y'	11	1	10
Acting on the CH-CH group of donors	391	34	357
Acting on the CH-NH2 group of donors	234	16	218
Acting on the CH-NH group of donors	152	13	139
Acting on NADH or NADPH	324	11	313
Acting on other nitrogenous compounds as donors	83	5	78
Acting on a sulfur group of donors	296	19	277
Acting on a heme group of donors	85	0	85
Other oxidoreductases	46	8	38
Transferases	6849
Transferring one-carbon groups	1290	135	1155
Transferring molybdenum- or tungsten-containing groups	35	4	31
Transferring aldehyde or ketonic groups	183	14	169
Acyltransferases	787	65	722
Glycosyltransferases	715	67	648
Transferring alkyl or aryl groups, other than methyl groups	716	79	637
Transferring nitrogenous groups	411	33	378
Transferring phosphorus-containing groups	2395	230	2165
Transferring sulfur-containing groups	307	22	285
Transferring selenium-containing groups	10	1	9
Hydrolases	3837
Acting on ester bonds	1077	85	992
Acting on carbon-phosphorus bonds	1	1	0
Acting on carbon-sulfur bonds	4	0	4
Glycosylases	290	31	259
Acting on ether bonds	28	3	25
Acting on peptide bonds (peptidases)	546	29	517
Acting on carbon-nitrogen bonds, other than peptide bonds	846	50	796
Acting on acid anhydrides	1007	88	919
Acting on carbon-carbon bonds	21	4	17
Acting on halide bonds	17	0	17
Lyases	2038
Carbon-carbon lyases	819	111	708
Carbon-oxygen lyases	871	98	773
Carbon-nitrogen lyases	167	21	146
Carbon-sulfur lyases	62	8	54
Phosphorus-oxygen lyases	71	4	67
Carbon-phosphorus lyases	1	0	1
Other lyases	47	7	40
Isomerases	1297
Racemases and epimerases	302	29	273
Cis-trans-isomerases	102	4	98
Intramolecular oxidoreductases	278	33	245
Intramolecular transferases	497	50	447
Intramolecular lyases	26	2	24
Other isomerases	92	10	82
Ligases	1993
Forming carbon-oxygen bonds	539	61	478
Forming carbon-sulfur bonds	152	14	138
Forming carbon-nitrogen bonds	1110	132	978
Forming carbon-carbon bonds	67	3	64
Forming phosphoric ester bonds	71	14	57
Forming nitrogen-metal bonds	54	0	54
Rhodocyclaceae
	Combined Abundance	Texas	Georgia
Oxidoreductases	3288
Acting on the CH-OH group of donors	715	65	650
Acting on diphenols and related substances as donors	17	2	15
Acting on a peroxide as acceptor	129	10	119
Acting on hydrogen as donors	87	5	82
Acting on single donors with incorporation of molecular oxygen (oxygenases). The oxygen incorporated need not be derived from O2	97	1	96
Acting on paired donors, with incorporation or reduction of molecular oxygen. The oxygen incorporated need not be derived from O2	120	10	110
Acting on superoxide as acceptor	28	2	26
Oxidizing metal ions	30	2	28
Acting on CH or CH2 groups	158	15	143
Acting on iron-sulfur proteins as donors	58	2	56
Acting on the aldehyde or oxo group of donors	479	23	456
Acting on phosphorus or arsenic in donors	34	2	32
Acting on the CH-CH group of donors	362	35	327
Acting on the CH-NH2 group of donors	150	12	138
Acting on the CH-NH group of donors	142	9	133
Acting on NADH or NADPH	263	31	232
Acting on other nitrogenous compounds as donors	134	4	130
Acting on a sulfur group of donors	192	23	169
Acting on a heme group of donors	72	9	63
Other oxidoreductases	21	0	21
Transferases	4628
Transferring one-carbon groups	965	97	868
Transferring molybdenum- or tungsten-containing groups	24	0	24
Transferring aldehyde or ketonic groups	115	12	103
Acyltransferases	667	55	612
Glycosyltransferases	338	46	292
Transferring alkyl or aryl groups, other than methyl groups	471	66	405
Transferring nitrogenous groups	262	30	232
Transferring phosphorus-containing groups	1541	172	1369
Transferring sulfur-containing groups	245	17	228
Hydrolases	2634
Acting on ester bonds	780	89	691
Acting on carbon-phosphorus bonds	3	0	3
Acting on carbon-sulfur bonds	1	1	0
Glycosylases	125	13	112
Acting on ether bonds	15	2	13
Acting on peptide bonds (peptidases)	357	45	312
Acting on carbon-nitrogen bonds, other than peptide bonds	579	46	533
Acting on acid anhydrides	714	65	649
Acting on carbon-carbon bonds	55	1	54
Acting on halide bonds	5	0	5
Lyases	1525
Carbon-carbon lyases	642	56	586
Carbon-oxygen lyases	629	62	567
Carbon-nitrogen lyases	125	13	112
Carbon-sulfur lyases	52	6	46
Phosphorus-oxygen lyases	38	4	34
Carbon-phosphorus lyases	1	0	1
Other lyases	38	4	34
Isomerases	979
Racemases and epimerases	214	19	195
Cis-trans-isomerases	145	12	133
Intramolecular oxidoreductases	232	15	217
Intramolecular transferases	337	31	306
Intramolecular lyases	4	2	2
Other isomerases	47	7	40
Ligases	1349
Forming carbon-oxygen bonds	307	42	265
Forming carbon-sulfur bonds	160	11	149
Forming carbon-nitrogen bonds	684	85	599
Forming carbon-carbon bonds	113	6	107
Forming phosphoric ester bonds	73	8	65
Forming nitrogen-metal bonds	12	4	8
Paenibacillaceae
	Combined Abundance	Texas	Georgia
Oxidoreductases	4795
Acting on the CH-OH group of donors	1415	65	1350
Acting on diphenols and related substances as donors	37	2	35
Acting on a peroxide as acceptor	147	7	140
Acting on single donors with incorporation of molecular oxygen (oxygenases). The oxygen incorporated need not be derived from O2	169	9	160
Acting on paired donors, with incorporation or reduction of molecular oxygen. The oxygen incorporated need not be derived from O2	163	8	155
Acting on superoxide as acceptor	74	4	70
Oxidizing metal ions	5	0	5
Acting on CH or CH2 groups	205	10	195
Acting on the aldehyde or oxo group of donors	707	37	670
Acting on phosphorus or arsenic in donors	42	2	40
Catalyzing the reaction X-H + Y-H = 'X-Y'	21	1	20
Acting on the CH-CH group of donors	464	19	445
Acting on the CH-NH2 group of donors	337	17	320
Acting on the CH-NH group of donors	184	9	175
Acting on NADH or NADPH	296	16	280
Acting on other nitrogenous compounds as donors	97	2	95
Acting on a sulfur group of donors	326	16	310
Acting on a heme group of donors	96	6	90
Other oxidoreductases	10	0	10
Transferases	7483
Transferring one-carbon groups	1192	57	1135
Transferring molybdenum- or tungsten-containing groups	21	1	20
Transferring aldehyde or ketonic groups	119	4	115
Acyltransferases	1150	55	1095
Glycosyltransferases	648	28	620
Transferring alkyl or aryl groups, other than methyl groups	661	31	630
Transferring nitrogenous groups	353	18	335
Transferring phosphorus-containing groups	2895	135	2760
Transferring sulfur-containing groups	444	24	420
Hydrolases	6176
Acting on ester bonds	1294	64	1230
Acting on carbon-phosphorus bonds	5	0	5
Glycosylases	751	16	735
Acting on ether bonds	21	1	20
Acting on peptide bonds (peptidases)	1132	57	1075
Acting on carbon-nitrogen bonds, other than peptide bonds	1387	67	1320
Acting on acid anhydrides	1512	72	1440
Acting on carbon-carbon bonds	58	3	55
Acting on halide bonds	16	1	15
Lyases	2647
Carbon-carbon lyases	828	38	790
Carbon-oxygen lyases	1008	48	960
Carbon-nitrogen lyases	485	25	460
Carbon-sulfur lyases	242	12	230
Phosphorus-oxygen lyases	21	1	20
Other lyases	63	3	60
Isomerases	1337
Racemases and epimerases	250	10	240
Cis-trans-isomerases	68	3	65
Intramolecular oxidoreductases	266	11	255
Intramolecular transferases	616	31	585
Other isomerases	137	7	130
Ligases	2039
Forming carbon-oxygen bonds	556	26	530
Forming carbon-sulfur bonds	206	11	195
Forming carbon-nitrogen bonds	1088	53	1035
Forming carbon-carbon bonds	111	6	105
Forming phosphoric ester bonds	73	3	70
Forming nitrogen-metal bonds	5	0	5
Flavobacteriaceae
	Combined Abundance	Texas	Georgia
Oxidoreductases	1810
Acting on the CH-OH group of donors	431	137	294
Acting on diphenols and related substances as donors	1	0	1
Acting on a peroxide as acceptor	103	28	75
Acting on hydrogen as donors	1	1	0
Acting on single donors with incorporation of molecular oxygen (oxygenases). The oxygen incorporated need not be derived from O2	57	11	46
Acting on paired donors, with incorporation or reduction of molecular oxygen. The oxygen incorporated need not be derived from O2	77	18	59
Acting on superoxide as acceptor	32	7	25
Oxidizing metal ions	16	4	12
Acting on CH or CH2 groups	72	28	44
Acting on iron-sulfur proteins as donors	1	1	0
Acting on the aldehyde or oxo group of donors	230	62	168
Acting on phosphorus or arsenic in donors	32	9	23
Catalyzing the reaction X-H + Y-H = 'X-Y'	1	1	0
Acting on the CH-CH group of donors	260	65	195
Acting on the CH-NH2 group of donors	94	27	67
Acting on the CH-NH group of donors	56	15	41
Acting on NADH or NADPH	90	18	72
Acting on other nitrogenous compounds as donors	36	9	27
Acting on a sulfur group of donors	174	45	129
Acting on a heme group of donors	41	11	30
Other oxidoreductases	5	2	3
Transferases	3177
Transferring one-carbon groups	547	149	398
Transferring molybdenum- or tungsten-containing groups	6	2	4
Transferring aldehyde or ketonic groups	92	27	65
Acyltransferases	498	136	362
Glycosyltransferases	348	96	252
Transferring alkyl or aryl groups, other than methyl groups	309	86	223
Transferring nitrogenous groups	192	53	139
Transferring phosphorus-containing groups	1018	328	690
Transferring sulfur-containing groups	167	44	123
Transferring selenium-containing groups	0	0	0
Hydrolases	2055
Acting on ester bonds	484	141	343
Acting on carbon-phosphorus bonds	0	0	0
Glycosylases	272	98	174
Acting on ether bonds	22	5	17
Acting on peptide bonds (peptidases)	365	94	271
Acting on carbon-nitrogen bonds, other than peptide bonds	425	115	310
Acting on acid anhydrides	462	132	330
Acting on carbon-carbon bonds	21	4	17
Acting on halide bonds	4	2	2
Lyases	1064
Carbon-carbon lyases	409	117	292
Carbon-oxygen lyases	479	136	343
Carbon-nitrogen lyases	103	27	76
Carbon-sulfur lyases	41	14	27
Phosphorus-oxygen lyases	10	6	4
Other lyases	22	5	17
Isomerases	731
Racemases and epimerases	177	51	126
Cis-trans-isomerases	64	15	49
Intramolecular oxidoreductases	158	48	110
Intramolecular transferases	265	71	194
Intramolecular lyases	6	1	5
Other isomerases	61	18	43
Ligases	958
Forming carbon-oxygen bonds	307	89	218
Forming carbon-sulfur bonds	104	30	74
Forming carbon-nitrogen bonds	453	136	317
Forming carbon-carbon bonds	52	14	38
Forming phosphoric ester bonds	33	12	21
Forming nitrogen-metal bonds	9	2	7
Steroidobacteraceae
	Combined Abundance	Texas	Georgia
Oxidoreductases	2989
Acting on the CH-OH group of donors	715	44	671
Acting on diphenols and related substances as donors	13	1	12
Acting on a peroxide as acceptor	100	7	93
Acting on hydrogen as donors	30	0	30
Acting on single donors with incorporation of molecular oxygen (oxygenases). The oxygen incorporated need not be derived from O2	88	7	81
Acting on paired donors, with incorporation or reduction of molecular oxygen. The oxygen incorporated need not be derived from O2	85	7	78
Acting on superoxide as acceptor	55	4	51
Oxidizing metal ions	23	1	22
Acting on CH or CH2 groups	144	8	136
Acting on iron-sulfur proteins as donors	33	1	32
Acting on the aldehyde or oxo group of donors	490	22	468
Acting on phosphorus or arsenic in donors	20	1	19
Catalyzing the reaction X-H + Y-H = 'X-Y'	13	0	13
Acting on the CH-CH group of donors	297	19	278
Acting on the CH-NH2 group of donors	172	10	162
Acting on the CH-NH group of donors	112	7	105
Acting on NADH or NADPH	241	17	224
Acting on other nitrogenous compounds as donors	54	2	52
Acting on a sulfur group of donors	243	14	229
Acting on a heme group of donors	37	3	34
Other oxidoreductases	24	0	24
Transferases	5063
Transferring one-carbon groups	967	56	911
Transferring molybdenum- or tungsten-containing groups	19	1	18
Transferring aldehyde or ketonic groups	108	4	104
Acyltransferases	699	42	657
Glycosyltransferases	413	21	392
Transferring alkyl or aryl groups, other than methyl groups	494	30	464
Transferring nitrogenous groups	279	15	264
Transferring phosphorus-containing groups	1890	112	1778
Transferring sulfur-containing groups	190	11	179
Transferring selenium-containing groups	4	0	4
Hydrolases	3401
Acting on ester bonds	1029	67	962
Acting on carbon-phosphorus bonds	2	0	2
Glycosylases	266	17	249
Acting on ether bonds	17	1	16
Acting on peptide bonds (peptidases)	608	42	566
Acting on carbon-nitrogen bonds, other than peptide bonds	635	35	600
Acting on acid anhydrides	796	47	749
Acting on carbon-carbon bonds	35	3	32
Acting on halide bonds	13	1	12
Lyases	1544
Carbon-carbon lyases	606	33	573
Carbon-oxygen lyases	645	39	606
Carbon-nitrogen lyases	154	9	145
Carbon-sulfur lyases	57	4	53
Phosphorus-oxygen lyases	45	2	43
Other lyases	37	2	35
Isomerases	1011
Racemases and epimerases	205	11	194
Cis-trans-isomerases	146	10	136
Intramolecular oxidoreductases	194	11	183
Intramolecular transferases	406	23	383
Other isomerases	60	3	57
Ligases	1335
Forming carbon-oxygen bonds	411	23	388
Forming carbon-sulfur bonds	105	4	101
Forming carbon-nitrogen bonds	703	39	664
Forming carbon-carbon bonds	77	5	72
Forming phosphoric ester bonds	36	2	34
Forming nitrogen-metal bonds	3	0	3
Moraxellaceae
	Combined Abundance	Texas	Georgia
Oxidoreductases	2986
Acting on the CH-OH group of donors	721	283	438
Acting on diphenols and related substances as donors	12	1	11
Acting on a peroxide as acceptor	94	42	52
Acting on hydrogen as donors	41	19	22
Acting on single donors with incorporation of molecular oxygen (oxygenases). The oxygen incorporated need not be derived from O2	59	16	43
Acting on paired donors, with incorporation or reduction of molecular oxygen. The oxygen incorporated need not be derived from O2	125	56	69
Acting on superoxide as acceptor	30	12	18
Oxidizing metal ions	22	10	12
Acting on CH or CH2 groups	137	58	79
Acting on iron-sulfur proteins as donors	43	23	20
Acting on the aldehyde or oxo group of donors	532	264	268
Acting on phosphorus or arsenic in donors	27	10	17
Catalyzing the reaction X-H + Y-H = 'X-Y'	7	3	4
Acting on the CH-CH group of donors	336	121	215
Acting on the CH-NH2 group of donors	184	82	102
Acting on the CH-NH group of donors	105	46	59
Acting on NADH or NADPH	179	77	102
Acting on other nitrogenous compounds as donors	43	21	22
Acting on a sulfur group of donors	217	106	111
Acting on a heme group of donors	42	13	29
Other oxidoreductases	30	14	16
Transferases	4792
Transferring one-carbon groups	927	409	518
Transferring molybdenum- or tungsten-containing groups	20	10	10
Transferring aldehyde or ketonic groups	134	59	75
Acyltransferases	594	263	331
Glycosyltransferases	451	191	260
Transferring alkyl or aryl groups, other than methyl groups	518	209	309
Transferring nitrogenous groups	254	127	127
Transferring phosphorus-containing groups	1678	702	976
Transferring sulfur-containing groups	210	93	117
Transferring selenium-containing groups	6	2	4
Hydrolases	2863
Acting on ester bonds	815	349	466
Acting on carbon-phosphorus bonds	2	1	1
Acting on carbon-sulfur bonds	5	0	5
Glycosylases	270	95	175
Acting on ether bonds	24	12	12
Acting on peptide bonds (peptidases)	426	148	278
Acting on carbon-nitrogen bonds, other than peptide bonds	592	250	342
Acting on acid anhydrides	696	325	371
Acting on carbon-carbon bonds	24	12	12
Acting on halide bonds	9	0	9
Lyases	1550
Carbon-carbon lyases	598	255	343
Carbon-oxygen lyases	681	281	400
Carbon-nitrogen lyases	142	67	75
Carbon-sulfur lyases	55	20	35
Phosphorus-oxygen lyases	35	13	22
Other lyases	39	17	22
Isomerases	992
Racemases and epimerases	200	79	121
Cis-trans-isomerases	103	53	50
Intramolecular oxidoreductases	235	113	122
Intramolecular transferases	361	152	209
Intramolecular lyases	16	5	11
Other isomerases	77	31	46
Ligases	1441
Forming carbon-oxygen bonds	390	169	221
Forming carbon-sulfur bonds	131	63	68
Forming carbon-nitrogen bonds	761	333	428
Forming carbon-carbon bonds	70	26	44
Forming phosphoric ester bonds	63	27	36
Forming nitrogen-metal bonds	26	5	21
Methanoregulaceae
	Combined Abundance	Texas	Georgia
Oxidoreductases	2304
Acting on the CH-OH group of donors	474	140	334
Acting on diphenols and related substances as donors	12	6	6
Acting on a peroxide as acceptor	11	5	6
Acting on hydrogen as donors	99	30	69
Acting on single donors with incorporation of molecular oxygen (oxygenases). The oxygen incorporated need not be derived from O2	12	6	6
Acting on paired donors, with incorporation or reduction of molecular oxygen. The oxygen incorporated need not be derived from O2	6	3	3
Acting on superoxide as acceptor	45	13	32
Oxidizing metal ions	31	9	22
Acting on CH or CH2 groups	67	18	49
Acting on iron-sulfur proteins as donors	15	4	11
Acting on the aldehyde or oxo group of donors	769	227	542
Acting on phosphorus or arsenic in donors	18	6	12
Acting on the CH-CH group of donors	146	47	99
Acting on the CH-NH2 group of donors	69	21	48
Acting on the CH-NH group of donors	53	15	38
Acting on NADH or NADPH	201	61	140
Acting on other nitrogenous compounds as donors	19	6	13
Acting on a sulfur group of donors	185	60	125
Acting on a heme group of donors	10	5	5
Other oxidoreductases	62	17	45
Transferases	3702
Transferring one-carbon groups	829	242	587
Transferring molybdenum- or tungsten-containing groups	18	6	12
Transferring aldehyde or ketonic groups	78	20	58
Acyltransferases	334	97	237
Glycosyltransferases	342	99	243
Transferring alkyl or aryl groups, other than methyl groups	471	140	331
Transferring nitrogenous groups	226	64	162
Transferring phosphorus-containing groups	1219	350	869
Transferring sulfur-containing groups	185	53	132
Hydrolases	1771
Acting on ester bonds	477	138	339
Glycosylases	89	23	66
Acting on ether bonds	31	9	22
Acting on peptide bonds (peptidases)	192	56	136
Acting on carbon-nitrogen bonds, other than peptide bonds	351	111	240
Acting on acid anhydrides	609	172	437
Acting on carbon-carbon bonds	18	5	13
Acting on halide bonds	4	2	2
Lyases	1191
Carbon-carbon lyases	523	148	375
Carbon-oxygen lyases	481	144	337
Carbon-nitrogen lyases	119	35	84
Carbon-sulfur lyases	19	6	13
Phosphorus-oxygen lyases	17	5	12
Other lyases	32	10	22
Isomerases	747
Racemases and epimerases	126	33	93
Cis-trans-isomerases	65	20	45
Intramolecular oxidoreductases	237	65	172
Intramolecular transferases	231	68	163
Intramolecular lyases	4	2	2
Other isomerases	84	25	59
Ligases	1462
Forming carbon-oxygen bonds	364	105	259
Forming carbon-sulfur bonds	165	52	113
Forming carbon-nitrogen bonds	744	219	525
Forming carbon-carbon bonds	37	12	25
Forming phosphoric ester bonds	82	25	57
Forming nitrogen-metal bonds	70	20	50
Propionibacteriaceae
	Combined Abundance	Texas	Georgia
Oxidoreductases	2156
Acting on the CH-OH group of donors	616	246	370
Acting on a peroxide as acceptor	60	24	36
Acting on hydrogen as donors	1	0	1
Acting on superoxide as acceptor	15	6	9
Oxidizing metal ions	15	6	9
Acting on CH or CH2 groups	135	54	81
Acting on iron-sulfur proteins as donors	0	0	0
Acting on the aldehyde or oxo group of donors	333	132	201
Acting on the CH-CH group of donors	300	120	180
Acting on the CH-NH2 group of donors	152	60	92
Acting on the CH-NH group of donors	75	30	45
Acting on NADH or NADPH	196	78	118
Acting on other nitrogenous compounds as donors	75	30	45
Acting on a sulfur group of donors	122	48	74
Acting on a heme group of donors	45	18	27
Other oxidoreductases	16	6	10
Transferases	3543
Transferring one-carbon groups	617	246	371
Transferring molybdenum- or tungsten-containing groups	30	12	18
Transferring aldehyde or ketonic groups	91	36	55
Acyltransferases	331	132	199
Glycosyltransferases	330	132	198
Transferring alkyl or aryl groups, other than methyl groups	330	132	198
Transferring nitrogenous groups	120	48	72
Transferring phosphorus-containing groups	1574	630	944
Transferring sulfur-containing groups	120	48	72
Transferring selenium-containing groups	0	0	0
Hydrolases	2346
Acting on ester bonds	511	204	307
Glycosylases	465	186	279
Acting on ether bonds	0	0	0
Acting on peptide bonds (peptidases)	289	114	175
Acting on carbon-nitrogen bonds, other than peptide bonds	376	150	226
Acting on acid anhydrides	690	276	414
Acting on carbon-carbon bonds	15	6	9
Acting on halide bonds	0	0	0
Lyases	1036
Carbon-carbon lyases	330	132	198
Carbon-oxygen lyases	495	198	297
Carbon-nitrogen lyases	151	60	91
Carbon-sulfur lyases	30	12	18
Phosphorus-oxygen lyases	15	6	9
Other lyases	15	6	9
Isomerases	930
Racemases and epimerases	210	84	126
Cis-trans-isomerases	75	30	45
Intramolecular oxidoreductases	179	72	107
Intramolecular transferases	391	156	235
Other isomerases	75	30	45
Ligases	1232
Forming carbon-oxygen bonds	330	132	198
Forming carbon-sulfur bonds	135	54	81
Forming carbon-nitrogen bonds	617	246	371
Forming carbon-carbon bonds	45	18	27
Forming phosphoric ester bonds	15	6	9
Forming nitrogen-metal bonds	90	36	54

## Sheet: 16S EC Numbers
Name	EC numbers
(-)-germacrene D synthase	4.2.3.75
(+)-trans-carveol dehydrogenase	1.1.1.275
(1->4)-alpha-D-glucan 1-alpha-D-glucosylmutase	5.4.99.15
(2E,6E)-farnesyl diphosphate synthase	2.5.1.10
(2R)-3-sulfolactate dehydrogenase (NADP(+))	1.1.1.338
(2R)-sulfolactate sulfo-lyase	4.4.1.24
(2S)-methylsuccinyl-CoA dehydrogenase	1.3.8.12
(2Z,6E)-farnesyl diphosphate synthase	2.5.1.68
(3S,4R)-3,4-dihydroxycyclohexa-1,5-diene-1,4-dicarboxylate dehydrogenase	1.3.1.53
(3S)-malyl-CoA thioesterase	3.1.2.30
(4S)-4-hydroxy-2-oxoglutarate aldolase	4.1.3.42	`
(d)CTP diphosphatase	3.6.1.65
(E)-4-hydroxy-3-methylbut-2-enyl-diphosphate synthase (ferredoxin)	1.17.7.1
(E)-4-hydroxy-3-methylbut-2-enyl-diphosphate synthase (flavodoxin)	1.17.7.3
(Kdo)-lipid IVA 3-deoxy-D-manno-octulosonic acid transferase	2.4.99.13
(Kdo)2-lipid IVA (2-8) 3-deoxy-D-manno-octulosonic acid transferase	2.4.99.14
(Kdo)3-lipid IVA (2-4) 3-deoxy-D-manno-octulosonic acid transferase	2.4.99.15
(R,R)-butanediol dehydrogenase	1.1.1.4
(R)-2-methylmalate dehydratase	4.2.1.35
(R)-3-amino-2-methylpropionate--pyruvate transaminase	2.6.1.40
(R)-amidase	3.5.1.100
(R)-benzylsuccinyl-CoA dehydrogenase	1.3.8.3
(R)-citramalate synthase	2.3.1.182
(S,S)-butanediol dehydrogenase	1.1.1.76
(S)-1-phenylethanol dehydrogenase	1.1.1.311
(S)-2-haloacid dehalogenase	3.8.1.2
(S)-2-hydroxy-acid oxidase	1.1.3.15
(S)-3-amino-2-methylpropionate transaminase	2.6.1.22
(S)-3,5-dihydroxyphenylglycine transaminase	2.6.1.103
(S)-citramalyl-CoA lyase	4.1.3.25
(S)-coclaurine-N-methyltransferase	2.1.1.140
(S)-mandelate dehydrogenase	1.1.99.31
(S)-sulfolactate dehydrogenase	1.1.1.310
(S)-ureidoglycine aminohydrolase	3.5.3.26
[50S ribosomal protein L16]-arginine 3-hydroxylase	1.14.11.47
[acyl-carrier-protein] phosphodiesterase	3.1.4.14
[acyl-carrier-protein] S-malonyltransferase	2.3.1.39
[amino-group carrier protein]--L-2-aminoadipate ligase	6.3.2.43
[citrate (pro-3S)-lyase] ligase	6.2.1.22
[dimethylamine--corrinoid protein] Co-methyltransferase	2.1.1.249
[formate-C-acetyltransferase]-activating enzyme	1.97.1.4
[G-protein-coupled receptor] kinase	2.7.11.16
[glutamine synthetase] adenylyltransferase	2.7.7.42
[histone H3]-dimethyl-L-lysine(36) demethylase	1.14.11.27
[isocitrate dehydrogenase (NADP(+))] kinase	2.7.11.5
[methyl-Co(III) methanol-specific corrinoid protein]:coenzyme Mmethyltransferase	2.1.1.246
[methyl-Co(III) methylamine-specific corrinoid protein]:coenzyme Mmethyltransferase	2.1.1.247
[methylamine--corrinoid protein] Co-methyltransferase	2.1.1.248
[protein-PII] uridylyltransferase	2.7.7.59
[ribosomal protein S12] (aspartate(89)-C(3))-methylthiotransferase	2.8.4.4
[trimethylamine--corrinoid protein] Co-methyltransferase	2.1.1.250
1-(5-phosphoribosyl)-5-[(5-phosphoribosylamino)methylideneamino]imidazole-4-carboxamideisomerase	5.3.1.16
1-acylglycerol-3-phosphate O-acyltransferase	2.3.1.51
1-alkyl-2-acetylglycerophosphocholine esterase	3.1.1.47
1-aminocyclopropane-1-carboxylate deaminase	3.5.99.7
1-aminocyclopropane-1-carboxylate synthase	4.4.1.14
1-deoxy-D-xylulose-5-phosphate reductoisomerase	1.1.1.267
1-deoxy-D-xylulose-5-phosphate synthase	2.2.1.7
1-deoxypentalenic acid 11beta-hydroxylase	1.14.11.35
1-hydroxycarotenoid 3,4-desaturase	1.3.99.27
1-phosphofructokinase	2.7.1.56
1-piperideine-2-carboxylate/1-pyrroline-2-carboxylate reductase (NADPH)	1.5.1.21
1-piperideine-2-carboxylate/1-pyrroline-2-carboxylate reductase[NAD(P)H]	1.5.1.1
1-pyrroline-2-carboxylate reductase [NAD(P)H]	1.5.1.49
1,2-dihydroxynaphthalene dioxygenase	1.13.11.56
1,3-beta-galactosyl-N-acetylhexosamine phosphorylase	2.4.1.211
1,3-propanediol dehydrogenase	1.1.1.202
1,4-alpha-glucan branching enzyme	2.4.1.18
1,4-beta-mannosyl-N-acetylglucosamine phosphorylase	2.4.1.320
1,4-dihydroxy-2-naphthoate polyprenyltransferase	2.5.1.74
1,4-dihydroxy-2-naphthoyl-CoA hydrolase	3.1.2.28
1,4-dihydroxy-2-naphthoyl-CoA synthase	4.1.3.36
1,5-anhydro-D-fructose reductase (1,5-anhydro-D-mannitol-forming)	1.1.1.292
1,6-dihydroxycyclohexa-2,4-diene-1-carboxylate dehydrogenase	1.3.1.25
10-deoxymethynolide desosaminyltransferase	2.4.1.277
10-deoxymethynolide syntase	2.3.1.239
15-cis-phytoene desaturase	1.3.5.5
15-cis-phytoene synthase	2.5.1.32
15-hydroxyprostaglandin dehydrogenase (NAD(+))	1.1.1.141
15,16-dihydrobiliverdin:ferredoxin oxidoreductase	1.3.7.2
16S rRNA (adenine(1408)-N(1))-methyltransferase	2.1.1.180
16S rRNA (adenine(1518)-N(6)/adenine(1519)-N(6))-dimethyltransferase	2.1.1.182
16S rRNA (cytidine(1402)-2'-O)-methyltransferase	2.1.1.198
16S rRNA (cytidine(1409)-2'-O)-methyltransferase	2.1.1.227
16S rRNA (cytosine(1402)-N(4))-methyltransferase	2.1.1.199
16S rRNA (cytosine(1407)-C(5))-methyltransferase	2.1.1.178
16S rRNA (cytosine(967)-C(5))-methyltransferase	2.1.1.176
16S rRNA (guanine(1207)-N(2))-methyltransferase	2.1.1.172
16S rRNA (guanine(1405)-N(7))-methyltransferase	2.1.1.179
16S rRNA (guanine(1516)-N(2))-methyltransferase	2.1.1.242
16S rRNA (guanine(527)-N(7))-methyltransferase	2.1.1.170
16S rRNA (guanine(966)-N(2))-methyltransferase	2.1.1.171
16S rRNA (uracil(1498)-N(3))-methyltransferase	2.1.1.193
16S rRNA pseudouridine(516) synthase	5.4.99.19
17beta-estradiol 17-dehydrogenase	1.1.1.62
18S rRNA (guanine(1575)-N(7))-methyltransferase	2.1.1.309
1L-myo-inositol 1-phosphate cytidylyltransferase	2.7.7.74
2-(1,2-epoxy-1,2-dihydrophenyl)acetyl-CoA isomerase	5.3.3.18
2-(3-amino-3-carboxypropyl)histidine synthase	2.5.1.108
2-(acetamidomethylene)succinate hydrolase	3.5.1.29
2-alkenal reductase [NAD(P)(+)]	1.3.1.74
2-amino-3,7-dideoxy-D-threo-hept-6-ulosonate synthase	2.2.1.10
2-amino-4-deoxychorismate synthase	2.6.1.86
2-amino-4-hydroxy-6-hydroxymethyldihydropteridine diphosphokinase	2.7.6.3
2-amino-4,5-dihydroxy-6-oxo-7-(phosphonooxy)heptanoate synthase	4.1.2.56
2-amino-5-chlorophenol 1,6-dioxygenase	1.13.11.76
2-amino-5-formylamino-6-ribosylaminopyrimidin-4(3H)-one 5'-monophosphatedeformylase	3.5.1.102
2-aminoethylphosphonate--pyruvate transaminase	2.6.1.37
2-aminomuconate deaminase	3.5.99.5
2-aminophenol 1,6-dioxygenase	1.13.11.74
2-C-methyl-D-erythritol 2,4-cyclodiphosphate synthase	4.6.1.12
2-C-methyl-D-erythritol 4-phosphate cytidylyltransferase	2.7.7.60
2-dehydro-3-deoxy-6-phosphogalactonate aldolase	4.1.2.21
2-dehydro-3-deoxy-D-arabinonate dehydratase	4.2.1.141
2-dehydro-3-deoxy-D-gluconate aldolase	4.1.2.51
2-dehydro-3-deoxy-L-arabinonate dehydratase	4.2.1.43
2-dehydro-3-deoxy-phosphogluconate aldolase	4.1.2.14
2-dehydro-3-deoxy-phosphogluconate/2-dehydro-3-deoxy-6-phosphogalactonatealdolase	4.1.2.55
2-dehydro-3-deoxygalactonokinase	2.7.1.58
2-dehydro-3-deoxyglucarate aldolase	4.1.2.20
2-dehydro-3-deoxyglucono/galactono-kinase	2.7.1.178
2-dehydro-3-deoxygluconokinase	2.7.1.45
2-dehydropantoate 2-reductase	1.1.1.169
2-deoxy-D-gluconate 3-dehydrogenase	1.1.1.125
2-deoxy-scyllo-inosamine dehydrogenase (AdoMet-dependent)	1.1.99.38
2-deoxy-scyllo-inosose synthase	4.2.3.124
2-deoxystreptamine glucosyltransferase	2.4.1.284
2-deoxystreptamine N-acetyl-D-glucosaminyltransferase	2.4.1.283
2-enoate reductase	1.3.1.31
2-formylbenzoate dehydrogenase	1.2.1.78
2-furoate--CoA ligase	6.2.1.31
2-furoyl-CoA dehydrogenase	1.3.99.8
2-halobenzoate 1,2-dioxygenase	1.14.12.13
2-hydroxy-3-keto-5-methylthiopentenyl-1-phosphate phosphatase	3.1.3.87
2-hydroxy-3-oxopropionate reductase	1.1.1.60
2-hydroxy-4-carboxymuconate semialdehyde hemiacetal dehydrogenase	1.1.1.312
2-hydroxy-6-oxonona-2,4-dienedioate hydrolase	3.7.1.14
2-hydroxy-dATP diphosphatase	3.6.1.56
2-hydroxychromene-2-carboxylate isomerase	5.99.1.4
2-hydroxyhexa-2,4-dienoate hydratase	4.2.1.132
2-hydroxymethylglutarate dehydrogenase	1.1.1.291
2-hydroxymuconate tautomerase	5.3.2.6
2-hydroxymuconate-6-semialdehyde dehydrogenase	1.2.1.85
2-hydroxymuconate-6-semialdehyde hydrolase	3.7.1.9
2-iminoacetate synthase	4.1.99.19
2-iminobutanoate/2-iminopropanoate deaminase	3.5.99.10
2-isopropylmalate synthase	2.3.3.13
2-keto-3-deoxy-L-rhamnonate aldolase	4.1.2.53
2-keto-myo-inositol isomerase	5.3.99.11
2-methoxy-6-polyprenyl-1,4-benzoquinol methylase	2.1.1.201
2-methyl-6-phytyl-1,4-hydroquinone methyltransferase	2.1.1.295
2-methylacyl-CoA dehydrogenase	1.3.99.12
2-methylcitrate dehydratase	4.2.1.79
2-methylcitrate synthase	2.3.3.5
2-methylfumaryl-CoA hydratase	4.2.1.148
2-methylfumaryl-CoA isomerase	5.4.1.3
2-methylisoborneol synthase	4.2.3.118
2-methylisocitrate dehydratase	4.2.1.99
2-oxo-3-hexenedioate decarboxylase	4.1.1.77
2-oxo-4-hydroxy-4-carboxy-5-ureidoimidazoline decarboxylase	4.1.1.97
2-oxoacid oxidoreductase (ferredoxin)	1.2.7.11
2-oxoglutarate decarboxylase	4.1.1.71
2-oxoglutarate synthase	1.2.7.3
2-oxopent-4-enoate hydratase	4.2.1.80
2-phospho-L-lactate guanylyltransferase	2.7.7.68
2-phospho-L-lactate transferase	2.7.8.28
2-phosphosulfolactate phosphatase	3.1.3.71
2-polyprenyl-6-hydroxyphenol methylase	2.1.1.222
2-pyrone-4,6-dicarboxylate lactonase	3.1.1.57
2-succinyl-5-enolpyruvyl-6-hydroxy-3-cyclohexene-1-carboxylic-acidsynthase	2.2.1.9
2-succinyl-6-hydroxy-2,4-cyclohexadiene-1-carboxylate synthase	4.2.99.20
2,2-dialkylglycine decarboxylase (pyruvate)	4.1.1.64
2,3-bis-O-geranylgeranyl-sn-glycero-phospholipid reductase	1.3.7.11
2,3-bis-O-geranylgeranyl-sn-glycerol 1-phosphate reductase [NAD(P)H]	1.3.1.101
2,3-dihydro-2,3-dihydroxybenzoate dehydrogenase	1.3.1.28
2,3-dihydroxy-2,3-dihydro-p-cumate dehydrogenase	1.3.1.58
2,3-dihydroxybenzoate 3,4-dioxygenase	1.13.11.14
2,3-diketo-5-methylthiopentyl-1-phosphate enolase	5.3.2.5
2,3-epoxybenzoyl-CoA dihydrolase	4.1.2.44
2,3,4,5-tetrahydropyridine-2,6-dicarboxylate N-succinyltransferase	2.3.1.117
2,4-dichlorophenol 6-monooxygenase	1.14.13.20
2,4-dienoyl-CoA reductase [(2E)-enoyl-CoA-producing]	1.3.1.34
2,4'-dihydroxyacetophenone dioxygenase	1.13.11.41
2,5-diamino-6-(ribosylamino)-4(3H)-pyrimidinone 5'-phosphate reductase	1.1.1.302
2,5-didehydrogluconate reductase (2-dehydro-L-gulonate-forming)	1.1.1.346
2,5-dihydroxypyridine 5,6-dioxygenase	1.13.11.9
2,5-dioxovalerate dehydrogenase	1.2.1.26
2,6-beta-fructan 6-levanbiohydrolase	3.2.1.64
2,6-dihydroxypseudooxynicotine hydrolase	3.7.1.19
2,6-dihydroxypyridine 3-monooxygenase	1.14.13.10
2,6-dioxo-6-phenylhexa-3-enoate hydrolase	3.7.1.8
2'-deamino-2'-hydroxyneamine transaminase	2.6.1.94
2'-hydroxybiphenyl-2-sulfinate desulfinase	3.13.1.3
2'-hydroxyisoflavone reductase	1.3.1.45
2',3'-cyclic-nucleotide 2'-phosphodiesterase	3.1.4.16
23S rRNA (adenine(1618)-N(6))-methyltransferase	2.1.1.181
23S rRNA (adenine(2030)-N(6))-methyltransferase	2.1.1.266
23S rRNA (adenine(2085)-N(6))-dimethyltransferase	2.1.1.184
23S rRNA (adenine(2503)-C(2))-methyltransferase	2.1.1.192
23S rRNA (adenine(2503)-C(8))-methyltransferase	2.1.1.224
23S rRNA (cytidine(1920)-2'-O)-methyltransferase	2.1.1.226
23S rRNA (cytidine(2498)-2'-O)-methyltransferase	2.1.1.186
23S rRNA (cytosine(1962)-C(5))-methyltransferase	2.1.1.191
23S rRNA (guanine(1835)-N(2))-methyltransferase	2.1.1.174
23S rRNA (guanine(2069)-N(7))-methyltransferase	2.1.1.264
23S rRNA (guanine(2445)-N(2))-methyltransferase	2.1.1.173
23S rRNA (guanine(745)-N(1))-methyltransferase	2.1.1.187
23S rRNA (guanine(748)-N(1))-methyltransferase	2.1.1.188
23S rRNA (guanosine(2251)-2'-O)-methyltransferase	2.1.1.185
23S rRNA (pseudouridine(1915)-N(3))-methyltransferase	2.1.1.177
23S rRNA (uracil(1939)-C(5))-methyltransferase	2.1.1.190
23S rRNA (uracil(747)-C(5))-methyltransferase	2.1.1.189
23S rRNA (uridine(2552)-2'-O)-methyltransferase	2.1.1.166
23S rRNA pseudouridine(1911/1915/1917) synthase	5.4.99.23
23S rRNA pseudouridine(2457) synthase	5.4.99.20
23S rRNA pseudouridine(2604) synthase	5.4.99.21
23S rRNA pseudouridine(2605) synthase	5.4.99.22
23S rRNA pseudouridine(746) synthase	5.4.99.29
23S rRNA pseudouridine(955/2504/2580) synthase	5.4.99.24
3-(3-hydroxy-phenyl)propanoic acid hydroxylase	1.14.13.127
3-(aryl)acryloyl-CoA:(R)-3-(aryl)lactate CoA-transferase	2.8.3.17
3-(cis-5,6-dihydroxycyclohexa-1,3-dien-1-yl)propanoate dehydrogenase	1.3.1.87
3-amino-4-hydroxybenzoate synthase	4.1.99.20
3-amino-5-hydroxybenzoate synthase	4.2.1.144
3-aminobutyryl-CoA ammonia-lyase	4.3.1.14
3-carboxy-cis,cis-muconate cycloisomerase	5.5.1.2
3-carboxyethylcatechol 2,3-dioxygenase	1.13.11.16
3-dehydro-glucose-6-phosphate--glutamate transaminase	2.6.1.104
3-dehydro-L-gulonate 2-dehydrogenase	1.1.1.130
3-dehydro-L-gulonate-6-phosphate decarboxylase	4.1.1.85
3-dehydroquinate dehydratase	4.2.1.10
3-dehydroquinate synthase	4.2.3.4
3-dehydroquinate synthase II	1.4.1.24
3-dehydroshikimate dehydratase	4.2.1.118
3-dehydrosphinganine reductase	1.1.1.102
3-demethylubiquinol 3-O-methyltransferase	2.1.1.64
3-deoxy-7-phosphoheptulonate synthase	2.5.1.54
3-deoxy-8-phosphooctulonate synthase	2.5.1.55
3-deoxy-alpha-D-manno-octulosonate 8-oxidase	1.1.3.48
3-deoxy-D-manno-octulosonic acid kinase	2.7.1.166
3-deoxy-manno-octulosonate cytidylyltransferase	2.7.7.38
3-deoxy-manno-octulosonate-8-phosphatase	3.1.3.45
3-fumarylpyruvate hydrolase	3.7.1.20
3-hexulose-6-phosphate synthase	4.1.2.43
3-hydroxy acid dehydrogenase	1.1.1.381
3-hydroxy-2-methylpyridine-4,5-dicarboxylate 4-decarboxylase	4.1.1.51
3-hydroxy-9,10-secoandrosta-1,3,5(10)-triene-9,17-dione monooxygenase	1.14.14.12
3-hydroxy-D-aspartate aldolase	4.1.3.41
3-hydroxyacyl-[acyl-carrier-protein] dehydratase	4.2.1.59
3-hydroxyacyl-CoA dehydrogenase	1.1.1.35
3-hydroxyanthranilate 3,4-dioxygenase	1.13.11.6
3-hydroxybenzoate synthase	4.1.3.45
3-hydroxybutyrate dehydrogenase	1.1.1.30
3-hydroxybutyryl-CoA dehydratase	4.2.1.55
3-hydroxybutyryl-CoA dehydrogenase	1.1.1.157
3-hydroxybutyryl-CoA epimerase	5.1.2.3
3-hydroxyisobutyrate dehydrogenase	1.1.1.31
3-hydroxyisobutyryl-CoA hydrolase	3.1.2.4
3-hydroxymethylcephem carbamoyltransferase	2.1.3.7
3-hydroxypropionate dehydrogenase (NADP(+))	1.1.1.298
3-hydroxypropionyl-CoA dehydratase	4.2.1.116
3-hydroxypropionyl-CoA synthase	6.2.1.36
3-isopropylmalate dehydratase	4.2.1.33
3-isopropylmalate dehydrogenase	1.1.1.85
3-mercaptopyruvate sulfurtransferase	2.8.1.2
3-methyl-2-oxobutanoate dehydrogenase (2-methylpropanoyl-transferring)	1.2.4.4
3-methyl-2-oxobutanoate dehydrogenase (ferredoxin)	1.2.7.7
3-methyl-2-oxobutanoate hydroxymethyltransferase	2.1.2.11
3-methylfumaryl-CoA hydratase	4.2.1.153
3-O-phospho-polymannosyl GlcNAc-diphospho-ditrans,octacis-undecaprenol3-phospho-methyltransferase	2.1.1.294
3-oxo-5,6-dehydrosuberyl-CoA semialdehyde dehydrogenase	1.2.1.91
3-oxo-5,6-didehydrosuberyl-CoA thiolase	2.3.1.223
3-oxo-5alpha-steroid 4-dehydrogenase (acceptor)	1.3.99.5
3-oxo-5alpha-steroid 4-dehydrogenase (NADP(+))	1.3.1.22
3-oxoacid CoA-transferase	2.8.3.5
3-oxoacyl-[acyl-carrier-protein] reductase	1.1.1.100
3-oxoadipate CoA-transferase	2.8.3.6
3-oxoadipate enol-lactonase	3.1.1.24
3-oxoadipyl-CoA thiolase	2.3.1.174
3-oxosteroid 1-dehydrogenase	1.3.99.4
3-phenylpropanoate dioxygenase	1.14.12.19
3-phosphoshikimate 1-carboxyvinyltransferase	2.5.1.19
3-phytase	3.1.3.8
3,4-dehydroadipyl-CoA semialdehyde dehydrogenase (NADP(+))	1.2.1.77
3,4-dihydroxy-2-butanone-4-phosphate synthase	4.1.99.12
3,4-dihydroxy-9,10-secoandrosta-1,3,5(10)-triene-9,17-dione 4,5-dioxygenase	1.13.11.25
3,4-dihydroxyphenylacetate 2,3-dioxygenase	1.13.11.15
3,4-dihydroxyphthalate decarboxylase	4.1.1.69
3,8-divinyl protochlorophyllide a 8-vinyl-reductase (NADPH)	1.3.1.75
3'-nucleotidase	3.1.3.6
3',5'-cyclic-AMP phosphodiesterase	3.1.4.53
3',5'-cyclic-nucleotide phosphodiesterase	3.1.4.17
3'(2'),5'-bisphosphate nucleotidase	3.1.3.7
3(or 17)beta-hydroxysteroid dehydrogenase	1.1.1.51
3alpha-(17beta)-hydroxysteroid dehydrogenase (NAD(+))	1.1.1.239
3alpha,7alpha,12alpha-trihydroxy-5beta-cholest-24-enoyl-CoA hydratase	4.2.1.107
3alpha(or 20beta)-hydroxysteroid dehydrogenase	1.1.1.53
3beta-hydroxy-Delta(5)-steroid dehydrogenase	1.1.1.145
3beta-hydroxysteroid-4alpha-carboxylate 3-dehydrogenase(decarboxylating)	1.1.1.170
3D-(3,5/4)-trihydroxycyclohexane-1,2-dione acylhydrolase (decyclizing)	3.7.1.22
4-(cytidine 5'-diphospho)-2-C-methyl-D-erythritol kinase	2.7.1.148
4-alpha-D-{(1->4)-alpha-D-glucano}trehalose trehalohydrolase	3.2.1.141
4-alpha-glucanotransferase	2.4.1.25
4-aminobutyrate--2-oxoglutarate transaminase	2.6.1.19
4-aminobutyrate--pyruvate transaminase	2.6.1.96
4-carboxymuconolactone decarboxylase	4.1.1.44
4-coumarate--CoA ligase	6.2.1.12
4-coumaroyl-homoserine lactone synthase	2.3.1.229
4-hydroxy-2-oxoglutarate aldolase	4.1.3.16
4-hydroxy-2-oxoheptanedioate aldolase	4.1.2.52
4-hydroxy-2-oxohexanoate aldolase	4.1.3.43
4-hydroxy-2-oxovalerate aldolase	4.1.3.39
4-hydroxy-3-polyprenylbenzoate decarboxylase	4.1.1.98
4-hydroxy-4-methyl-2-oxoglutarate aldolase	4.1.3.17
4-hydroxy-tetrahydrodipicolinate reductase	1.17.1.8
4-hydroxy-tetrahydrodipicolinate synthase	4.3.3.7
4-hydroxyacetophenone monooxygenase	1.14.13.84
4-hydroxybenzoate 3-monooxygenase	1.14.13.2
4-hydroxybenzoate decarboxylase	4.1.1.61
4-hydroxybenzoate polyprenyltransferase	2.5.1.39
4-hydroxybenzoate--CoA ligase	6.2.1.27
4-hydroxybenzoyl-CoA thioesterase	3.1.2.23
4-hydroxybutanoyl-CoA dehydratase	4.2.1.120
4-hydroxybutyrate dehydrogenase	1.1.1.61
4-hydroxybutyrate--CoA ligase (AMP-forming)	6.2.1.40
4-hydroxymandelate oxidase	1.1.3.46
4-hydroxymandelate synthase	1.13.11.46
4-hydroxyphenylacetate 3-monooxygenase	1.14.14.9
4-hydroxyphenylacetate decarboxylase	4.1.1.83
4-hydroxyphenylpyruvate dioxygenase	1.13.11.27
4-hydroxyproline epimerase	5.1.1.8
4-hydroxythreonine-4-phosphate dehydrogenase	1.1.1.262
4-methylaminobutanoate oxidase (formaldehyde-forming)	1.5.3.19
4-nitrophenylphosphatase	3.1.3.41
4-O-beta-D-mannosyl-D-glucose phosphorylase	2.4.1.281
4-oxalmesaconate hydratase	4.2.1.83
4-oxalomesaconate tautomerase	5.3.2.8
4-phosphoerythronate dehydrogenase	1.1.1.290
4-phosphopantoate--beta-alanine ligase	6.3.2.36
4-phytase	3.1.3.26
4-pyridoxolactonase	3.1.1.27
4,4'-diapophytoene desaturase (4,4'-diapolycopene-forming)	1.3.8.2
4,4'-diapophytoene synthase	2.5.1.96
4,5-9,10-diseco-3-hydroxy-5,9,17-trioxoandrosta-1(10),2-diene-4-oatehydrolase	3.7.1.17
4,5-dihydroxyphthalate decarboxylase	4.1.1.55
4a-hydroxytetrahydrobiopterin dehydratase	4.2.1.96
5-(carboxyamino)imidazole ribonucleotide mutase	5.4.99.18
5-(carboxyamino)imidazole ribonucleotide synthase	6.3.4.18
5-(hydroxymethyl)furfural oxidase	1.1.3.47
5-amino-6-(5-phosphoribosylamino)uracil reductase	1.1.1.193
5-aminolevulinate synthase	2.3.1.37
5-aminovalerate transaminase	2.6.1.48
5-carboxymethyl-2-hydroxymuconate Delta-isomerase	5.3.3.10
5-carboxymethyl-2-hydroxymuconic-semialdehyde dehydrogenase	1.2.1.60
5-dehydro-2-deoxygluconokinase	2.7.1.92
5-dehydro-2-deoxyphosphogluconate aldolase	4.1.2.29
5-dehydro-4-deoxy-D-glucuronate isomerase	5.3.1.17
5-dehydro-4-deoxyglucarate dehydratase	4.2.1.41
5-deoxy-glucuronate isomerase	5.3.1.30
5-epi-alpha-selinene synthase	4.2.3.90
5-exo-hydroxycamphor dehydrogenase	1.1.1.327
5-formyltetrahydrofolate cyclo-ligase	6.3.3.2
5-guanidino-2-oxopentanoate decarboxylase	4.1.1.75
5-methyltetrahydrofolate:corrinoid/iron-sulfur proteinCo-methyltransferase	2.1.1.258
5-methyltetrahydropteroyltriglutamate--homocysteine S-methyltransferase	2.1.1.14
5-methyltetrahydrosarcinapterin:corrinoid/iron-sulfur proteinCo-methyltransferase	2.1.1.245
5-oxopent-3-ene-1,2,5-tricarboxylate decarboxylase	4.1.1.68
5-oxoprolinase (ATP-hydrolyzing)	3.5.2.9
5,10-methenyltetrahydromethanopterin hydrogenase	1.12.98.2
5,10-methylenetetrahydromethanopterin reductase	1.5.98.2
5,6,7,8-tetrahydromethanopterin hydro-lyase	4.2.1.147
5' to 3' exodeoxyribonuclease (nucleoside 3'-phosphate-forming)	3.1.12.1
5'-(N(7)-methylguanosine 5'-triphospho)-[mRNA] hydrolase	3.6.1.62
5'-deoxynucleotidase	3.1.3.89
5'-nucleotidase	3.1.3.5
6-aminohexanoate-cyclic-dimer hydrolase	3.5.2.12
6-aminohexanoate-oligomer exohydrolase	3.5.1.46
6-carboxyhexanoate--CoA ligase	6.2.1.14
6-carboxytetrahydropterin synthase	4.1.2.50
6-deoxy-5-ketofructose 1-phosphate synthase	2.2.1.11
6-hydroxy-3-succinoylpyridine 3-monooxygenase	1.14.13.163
6-hydroxycyclohex-1-ene-1-carbonyl-CoA dehydrogenase	1.1.1.368
6-hydroxynicotinate 3-monooxygenase	1.14.13.114
6-hydroxypseudooxynicotine dehydrogenase	1.5.99.14
6-methylsalicylic acid synthase	2.3.1.165
6-oxocyclohex-1-ene-1-carbonyl-CoA hydratase	3.7.1.21
6-phospho-3-hexuloisomerase	5.3.1.27
6-phospho-beta-galactosidase	3.2.1.85
6-phospho-beta-glucosidase	3.2.1.86
6-phosphofructokinase	2.7.1.11
6-phosphogluconolactonase	3.1.1.31
6-pyruvoyltetrahydropterin 2'-reductase	1.1.1.220
6-pyruvoyltetrahydropterin synthase	4.2.3.12
6,7-dihydropteridine reductase	1.5.1.34
6,7-dimethyl-8-ribityllumazine synthase	2.5.1.78
6'''-hydroxyneomycin C oxidase	1.1.3.44
7-carboxy-7-deazaguanine synthase	4.3.99.3
7-cyano-7-deazaguanine synthase	6.3.4.20
7-dehydrocholesterol reductase	1.3.1.21
7-hydroxymethyl chlorophyll a reductase	1.17.7.2
7,8-dihydroneopterin 2',3'-cyclic phosphate phosphodiesterase	3.1.4.56
7,8-dihydropterin-6-yl-methyl-4-(beta-D-ribofuranosyl)aminobenzene5'-phosphate synthase	2.5.1.105
7alpha-hydroxysteroid dehydrogenase	1.1.1.159
8-amino-3,8-dideoxy-alpha-D-manno-octulosonate transaminase	2.6.1.109
8-amino-7-oxononanoate synthase	2.3.1.47
8-demethyl-8-(2,3-dimethoxy-alpha-L-rhamnosyl)-tetracenomycin-C 4'-O-methyltransferase	2.1.1.307
8-oxo-dGDP phosphatase	3.6.1.58
8-oxo-dGTP diphosphatase	3.6.1.55
8-oxoguanine deaminase	3.5.4.32
9,9'-di-cis-zeta-carotene desaturase	1.3.5.6
acetaldehyde dehydrogenase (acetylating)	1.2.1.10
acetate CoA-transferase	2.8.3.8
acetate kinase	2.7.2.1
acetate--CoA ligase	6.2.1.1
acetate--CoA ligase (ADP-forming)	6.2.1.13
acetoacetate decarboxylase	4.1.1.4
acetoacetate--CoA ligase	6.2.1.16
acetoacetyl-CoA reductase	1.1.1.36
acetolactate decarboxylase	4.1.1.5
acetolactate synthase	2.2.1.6
acetone carboxylase	6.4.1.6
acetophenone carboxylase	6.4.1.8
acetyl-CoA C-acetyltransferase	2.3.1.9
acetyl-CoA C-acyltransferase	2.3.1.16
acetyl-CoA carboxylase	6.4.1.2
acetyl-CoA hydrolase	3.1.2.1
acetyl-S-ACP:malonate ACP transferase	2.3.1.187
acetylcholinesterase	3.1.1.7
acetylglutamate kinase	2.7.2.8
acetylornithine deacetylase	3.5.1.16
acetylornithine transaminase	2.6.1.11
acetylserotonin O-methyltransferase	2.1.1.4
acid phosphatase	3.1.3.2
acireductone dioxygenase (Fe(2+)-requiring)	1.13.11.54
acireductone dioxygenase (Ni(2+)-requiring)	1.13.11.53
acireductone synthase	3.1.3.77
aclacinomycin methylesterase	3.1.1.95
aclacinomycin-A oxidase	1.3.3.14
aclacinomycin-N oxidase	1.1.3.45
aclacinomycin-T 2-deoxy-L-fucose transferase	2.4.1.327
aconitate hydratase	4.2.1.3
acrosin	3.4.21.10
acrylyl-CoA reductase (NADPH)	1.3.1.84
acyl-[acyl-carrier-protein]--phospholipid O-acyltransferase	2.3.1.40
acyl-[acyl-carrier-protein]--UDP-N-acetylglucosamine O-acyltransferase	2.3.1.129
acyl-CoA 6-desaturase	1.14.19.3
acyl-CoA hydrolase	3.1.2.20
acyl-CoA oxidase	1.3.3.6
acyl-homoserine-lactone acylase	3.5.1.97
acyl-homoserine-lactone synthase	2.3.1.184
acyl-Kdo2-lipid IVA acyltransferase	2.3.1.243
acylaminoacyl-peptidase	3.4.19.1
acylglycerol lipase	3.1.1.23
acylphosphatase	3.6.1.7
acylpyruvate hydrolase	3.7.1.5
adenine deaminase	3.5.4.2
adenine phosphoribosyltransferase	2.4.2.7
adenosine deaminase	3.5.4.4
adenosine kinase	2.7.1.20
adenosylcobalamin/alpha-ribazole phosphatase	3.1.3.73
adenosylcobinamide hydrolase	3.5.1.90
adenosylcobinamide kinase	2.7.1.156
adenosylcobinamide-GDP ribazoletransferase	2.7.8.26
adenosylcobinamide-phosphate guanylyltransferase	2.7.7.62
adenosylcobinamide-phosphate synthase	6.3.1.10
adenosylcobyric acid synthase (glutamine-hydrolyzing)	6.3.5.10
adenosylhomocysteinase	3.3.1.1
adenosylhomocysteine nucleosidase	3.2.2.9
adenosylmethionine decarboxylase	4.1.1.50
adenosylmethionine--8-amino-7-oxononanoate transaminase	2.6.1.62
adenylate cyclase	4.6.1.1
adenylate kinase	2.7.4.3
adenylosuccinate lyase	4.3.2.2
adenylosuccinate synthase	6.3.4.4
adenylyl-sulfate kinase	2.7.1.25
adenylyl-sulfate reductase	1.8.99.2
ADP-dependent NAD(P)H-hydrate dehydratase	4.2.1.136
ADP-glyceromanno-heptose 6-epimerase	5.1.3.20
ADP-ribose diphosphatase	3.6.1.13
ADP-ribosyl-[dinitrogen reductase] hydrolase	3.2.2.24
ADP-specific glucose/glucosamine kinase	2.7.1.147
ADP-specific phosphofructokinase	2.7.1.146
aerobactin synthase	6.3.2.39
aerobic 5,6-dimethylbenzimidazole synthase	1.13.11.79
agmatinase	3.5.3.11
agmatine deiminase	3.5.3.12
alanine dehydrogenase	1.4.1.1
alanine racemase	5.1.1.1
alanine transaminase	2.6.1.2
alanine--glyoxylate transaminase	2.6.1.44
alanine--tRNA ligase	6.1.1.7
alcohol dehydrogenase	1.1.1.1
alcohol dehydrogenase (azurin)	1.1.9.1
alcohol dehydrogenase (cytochrome c)	1.1.2.8
alcohol dehydrogenase (NADP(+))	1.1.1.2
aldehyde dehydrogenase (FAD-independent)	1.2.99.7
aldehyde dehydrogenase (NAD(+))	1.2.1.3
aldehyde dehydrogenase (NADP(+))	1.2.1.4
aldehyde dehydrogenase [NAD(P)(+)]	1.2.1.5
aldehyde ferredoxin oxidoreductase	1.2.7.5
aldehyde oxygenase (deformylating)	4.1.99.5
alditol oxidase	1.1.3.41
aldose 1-dehydrogenase [NAD(P)(+)]	1.1.1.359
aldose 1-epimerase	5.1.3.3
aldose reductase	1.1.1.21
aliphatic aldoxime dehydratase	4.99.1.5
aliphatic nitrilase	3.5.5.7
alkaline phosphatase	3.1.3.1
alkane 1-monooxygenase	1.14.15.3
alkanesulfonate monooxygenase	1.14.14.5
alkylglycerone-phosphate synthase	2.5.1.26
alkylmercury lyase	4.99.1.2
all-trans-8'-apo-beta-carotenal 15,15'-oxygenase	1.13.11.75
all-trans-nonaprenyl-diphosphate synthase [geranyl-diphosphate specific]	2.5.1.84
all-trans-nonaprenyl-diphosphate synthase [geranylgeranyl-diphosphatespecific]	2.5.1.85
all-trans-octaprenyl-diphosphate synthase	2.5.1.90
all-trans-retinol 13,14-reductase	1.3.99.23
all-trans-retinol dehydrogenase (NAD(+))	1.1.1.105
all-trans-zeta-carotene desaturase	1.3.99.26
allantoate deiminase	3.5.3.9
allantoicase	3.5.3.4
allantoin racemase	5.1.99.3
allantoinase	3.5.2.5
allophanate hydrolase	3.5.1.54
allose kinase	2.7.1.55
alpha-amylase	3.2.1.1
alpha-D-ribose 1-methylphosphonate 5-phosphate C-P-lyase	4.7.1.1
alpha-D-ribose 1-methylphosphonate 5-triphosphate diphosphatase	3.6.1.63
alpha-D-ribose 1-methylphosphonate 5-triphosphate synthase	2.7.8.37
alpha-D-xyloside xylohydrolase	3.2.1.177
alpha-galactosidase	3.2.1.22
alpha-glucan, water dikinase	2.7.9.4
alpha-glucosidase	3.2.1.20
alpha-glucuronidase	3.2.1.139
alpha-L-fucosidase	3.2.1.51
alpha-L-rhamnosidase	3.2.1.40
alpha-mannosidase	3.2.1.24
alpha-methylacyl-CoA racemase	5.1.99.4
alpha-N-acetylglucosaminidase	3.2.1.50
alpha,alpha-phosphotrehalase	3.2.1.93
alpha,alpha-trehalase	3.2.1.28
alpha,alpha-trehalose phosphorylase	2.4.1.64
alpha,alpha-trehalose synthase	2.4.1.245
alpha,alpha-trehalose-phosphate synthase (UDP-forming)	2.4.1.15
altronate dehydratase	4.2.1.7
amidase	3.5.1.4
amidophosphoribosyltransferase	2.4.2.14
amino-acid N-acetyltransferase	2.3.1.1
aminoacyl-tRNA hydrolase	3.1.1.29
aminobutyraldehyde dehydrogenase	1.2.1.19
aminocarboxymuconate-semialdehyde decarboxylase	4.1.1.45
aminodeoxychorismate lyase	4.1.3.38
aminodeoxychorismate synthase	2.6.1.85
aminodeoxyfutalosine deaminase	3.5.4.40
aminodeoxyfutalosine nucleosidase	3.2.2.30
aminodeoxyfutalosine synthase	2.5.1.120
aminoglycoside 6'-N-acetyltransferase	2.3.1.82
aminoglycoside N(3)-acetyltransferase	2.3.1.81
aminomethyltransferase	2.1.2.10
aminomuconate-semialdehyde dehydrogenase	1.2.1.32
aminopeptidase B	3.4.11.6
aminopeptidase S	3.4.11.24
aminopyrimidine aminohydrolase	3.5.99.2
ammonia monooxygenase	1.14.99.39
AMP nucleosidase	3.2.2.4
AMP phosphorylase	2.4.2.57
amylosucrase	2.4.1.4
anaerobic carbon-monoxide dehydrogenase	1.2.7.4
anhydro-N-acetylmuramic acid kinase	2.7.1.170
anthranilate 1,2-dioxygenase (deaminating, decarboxylating)	1.14.12.1
anthranilate 3-monooxygenase (FAD)	1.14.14.8
anthranilate phosphoribosyltransferase	2.4.2.18
anthranilate synthase	4.1.3.27
anthranilate--CoA ligase	6.2.1.32
anthraniloyl-CoA monooxygenase	1.14.13.40
arabinan endo-1,5-alpha-L-arabinosidase	3.2.1.99
arabinofuranan 3-O-arabinosyltransferase	2.4.2.47
arabinogalactan endo-beta-1,4-galactanase	3.2.1.89
arabinonate dehydratase	4.2.1.5
arabinose-5-phosphate isomerase	5.3.1.13
arachidonate 15-lipoxygenase	1.13.11.33
arachidonate 5-lipoxygenase	1.13.11.34
archaeosine synthase	2.6.1.97
archaetidylinositol phosphate synthase	2.7.8.39
archaetidylserine synthase	2.7.8.38
arginase	3.5.3.1
arginine decarboxylase	4.1.1.19
arginine deiminase	3.5.3.6
arginine kinase	2.7.3.3
arginine N-succinyltransferase	2.3.1.109
arginine--pyruvate transaminase	2.6.1.84
arginine--tRNA ligase	6.1.1.19
argininosuccinate lyase	4.3.2.1
argininosuccinate synthase	6.3.4.5
arginyltransferase	2.3.2.8
arogenate dehydratase	4.2.1.91
arogenate dehydrogenase	1.3.1.43
arogenate dehydrogenase (NADP(+))	1.3.1.78
aromatic-amino-acid transaminase	2.6.1.57
aromatic-L-amino-acid decarboxylase	4.1.1.28
arsenate reductase (azurin)	1.20.9.1
arsenate reductase (glutathione/glutaredoxin)	1.20.4.1
arsenate-mycothiol transferase	2.8.4.2
aryl sulfotransferase	2.8.2.1
aryl-alcohol dehydrogenase	1.1.1.90
aryl-alcohol dehydrogenase (NADP(+))	1.1.1.91
aryl-sulfate sulfotransferase	2.8.2.22
aryldialkylphosphatase	3.1.8.1
arylesterase	3.1.1.2
arylformamidase	3.5.1.9
arylmalonate decarboxylase	4.1.1.76
arylsulfatase (type I)	3.1.6.1
asparaginase	3.5.1.1
asparagine synthase (glutamine-hydrolyzing)	6.3.5.4
asparagine--tRNA ligase	6.1.1.22
asparaginyl-tRNA synthase (glutamine-hydrolyzing)	6.3.5.6
aspartate 1-decarboxylase	4.1.1.11
aspartate 4-decarboxylase	4.1.1.12
aspartate ammonia-lyase	4.3.1.1
aspartate carbamoyltransferase	2.1.3.2
aspartate dehydrogenase	1.4.1.21
aspartate kinase	2.7.2.4
aspartate racemase	5.1.1.13
aspartate transaminase	2.6.1.1
aspartate--ammonia ligase	6.3.1.1
aspartate--tRNA ligase	6.1.1.12
aspartate--tRNA(Asn) ligase	6.1.1.23
aspartate-semialdehyde dehydrogenase	1.2.1.11
aspartoacylase	3.5.1.15
aspartyl aminopeptidase	3.4.11.21
Aspergillus nuclease S1	3.1.30.1
assimilatory sulfite reductase (ferredoxin)	1.8.7.1
assimilatory sulfite reductase (NADPH)	1.8.1.2
astacin	3.4.24.21
ATP adenylyltransferase	2.7.7.53
ATP citrate synthase	2.3.3.8
ATP diphosphatase	3.6.1.8
ATP phosphoribosyltransferase	2.4.2.17
ATP-polyphosphate phosphotransferase	2.7.4.1
aureolysin	3.4.24.29
azobenzene reductase	1.7.1.6
bacillolysin	3.4.24.28
bacterial leucyl aminopeptidase	3.4.11.10
bacterial luciferase	1.14.14.3
bacterial non-heme ferritin	1.16.3.2
benzaldehyde dehydrogenase (NAD(+))	1.2.1.28
benzil reductase [(S)-benzoin forming]	1.1.1.320
benzoate 1,2-dioxygenase	1.14.12.10
benzoate--CoA ligase	6.2.1.25
benzoyl-CoA reductase	1.3.7.8
benzoylformate decarboxylase	4.1.1.7
benzylsuccinate synthase	4.1.99.11
beta-1,4-mannooligosaccharide phosphorylase	2.4.1.319
beta-1,4-mannosyl-glycoprotein 4-beta-N-acetylglucosaminyltransferase	2.4.1.144
beta-agarase	3.2.1.81
beta-alanine--pyruvate transaminase	2.6.1.18
beta-aspartyl-peptidase	3.4.19.5
beta-carotene 15,15'-dioxygenase	1.13.11.63
beta-D-galactosyl-(1->4)-L-rhamnose phosphorylase	2.4.1.247
beta-fructofuranosidase	3.2.1.26
beta-galactosidase	3.2.1.23
beta-glucosidase	3.2.1.21
beta-glucoside kinase	2.7.1.85
beta-glucuronidase	3.2.1.31
beta-ketoacyl-[acyl-carrier-protein] synthase I	2.3.1.41
beta-ketoacyl-[acyl-carrier-protein] synthase II	2.3.1.179
beta-ketoacyl-[acyl-carrier-protein] synthase III	2.3.1.180
beta-ketodecanoyl-[acyl-carrier-protein] synthase	2.3.1.207
beta-lactamase	3.5.2.6
beta-mannosidase	3.2.1.25
beta-N-acetylhexosaminidase	3.2.1.52
beta-phosphoglucomutase	5.4.2.6
beta-ribofuranosylphenol 5'-phosphate synthase	2.4.2.54
betaine reductase	1.21.4.4
betaine--homocysteine S-methyltransferase	2.1.1.5
betaine-aldehyde dehydrogenase	1.2.1.8
bile-salt sulfotransferase	2.8.2.14
bilirubin oxidase	1.3.3.5
biliverdin reductase	1.3.1.24
biotin carboxylase	6.3.4.14
biotin synthase	2.8.1.6
biotin--[biotin carboxyl-carrier protein] ligase	6.3.4.15
biphenyl 2,3-dioxygenase	1.14.12.18
biphenyl-2,3-diol 1,2-dioxygenase	1.13.11.39
bis(5'-nucleosyl)-tetraphosphatase (asymmetrical)	3.6.1.17
bis(5'-nucleosyl)-tetraphosphatase (symmetrical)	3.6.1.41
bleomycin hydrolase	3.4.22.40
bontoxilysin	3.4.24.69
branched-chain-amino-acid transaminase	2.6.1.42
butyrate kinase	2.7.2.7
butyrate--acetoacetate CoA-transferase	2.8.3.9
C-terminal processing peptidase	3.4.21.102
caffeoyl-CoA O-methyltransferase	2.1.1.104
calcium/calmodulin-dependent protein kinase	2.7.11.17
carbamate kinase	2.7.2.2
carbamoyl-phosphate synthase (glutamine-hydrolyzing)	6.3.5.5
carbazole 1,9a-dioxygenase	1.14.12.22
carbonic anhydrase	4.2.1.1
carboxylesterase	3.1.1.1
carboxymethylenebutenolidase	3.1.1.45
carboxymethylproline synthase	2.3.1.226
carboxynorspermidine decarboxylase	4.1.1.96
carboxynorspermidine synthase	1.5.1.43
carboxypeptidase Taq	3.4.17.19
cardiolipin synthase (CMP-forming)	2.7.8.41
carnitine 3-dehydrogenase	1.1.1.108
carnitine O-acetyltransferase	2.3.1.7
carotenoid 1,2-hydratase	4.2.1.131
carveol dehydrogenase	1.1.1.243
catalase	1.11.1.6
catalase peroxidase	1.11.1.21
catechol 1,2-dioxygenase	1.13.11.1
catechol 2,3-dioxygenase	1.13.11.2
catechol O-methyltransferase	2.1.1.6
cathepsin L	3.4.22.15
CCA tRNA nucleotidyltransferase	2.7.7.72
CDP-2,3-bis-(O-geranylgeranyl)-sn-glycerol synthase	2.7.7.67
CDP-4-dehydro-6-deoxyglucose reductase	1.17.1.1
CDP-abequose:alpha-D-Man-(1->4)-alpha-L-Rha-(1->3)-alpha-D-Gal-PP-Undalpha-1,3-abequosyltransferase	2.4.1.60
CDP-diacylglycerol diphosphatase	3.6.1.26
CDP-diacylglycerol--glycerol-3-phosphate 1-phosphatidyltransferase	2.7.8.5
CDP-diacylglycerol--inositol 3-phosphatidyltransferase	2.7.8.11
CDP-diacylglycerol--serine O-phosphatidyltransferase	2.7.8.8
CDP-glucose 4,6-dehydratase	4.2.1.45
CDP-L-myo-inositol myo-inositolphosphotransferase	2.7.8.34
CDP-paratose 2-epimerase	5.1.3.10
CDP-paratose synthase	1.1.1.342
CDP-ribitol ribitolphosphotransferase	2.7.8.14
cellobionic acid phosphorylase	2.4.1.321
cellobiose phosphorylase	2.4.1.20
cellulase	3.2.1.4
cellulose 1,4-beta-cellobiosidase (non-reducing end)	3.2.1.91
cellulose synthase (UDP-forming)	2.4.1.12
cephalosporin-C deacetylase	3.1.1.41
ceramidase	3.5.1.23
ceramide glucosyltransferase	2.4.1.80
cerebroside-sulfatase	3.1.6.8
chitin deacetylase	3.5.1.41
chitin disaccharide deacetylase	3.5.1.105
chitinase	3.2.1.14
chitosanase	3.2.1.132
chloramphenicol O-acetyltransferase	2.3.1.28
chloride peroxidase	1.11.1.10
chlorite O2-lyase	1.13.11.49
chlorophyll synthase	2.5.1.62
chlorophyllide a oxygenase	1.14.13.122
cholesterol oxidase	1.1.3.6
choline dehydrogenase	1.1.99.1
choline monooxygenase	1.14.15.7
choline oxidase	1.1.3.17
choline-phosphate cytidylyltransferase	2.7.7.15
choline-sulfatase	3.1.6.6
cholinesterase	3.1.1.8
choloylglycine hydrolase	3.5.1.24
chondroitin AC lyase	4.2.2.5
chondroitin-sulfate-ABC endolyase	4.2.2.20
chondroitin-sulfate-ABC exolyase	4.2.2.21
chorismatase	3.3.2.13
chorismate dehydratase	4.2.1.151
chorismate lyase	4.1.3.40
chorismate mutase	5.4.99.5
chorismate synthase	4.2.3.5
cinnamoyl-CoA reductase	1.2.1.44
cis-1,2-dihydro-1,2-dihydroxynaphthalene dehydrogenase	1.3.1.29
cis-2,3-dihydrobiphenyl-2,3-diol dehydrogenase	1.3.1.56
citrate (Si)-synthase	2.3.3.1
citrate CoA-transferase	2.8.3.10
citrate lyase holo-[acyl-carrier protein] synthase	2.7.7.61
citrate--CoA ligase	6.2.1.18
citryl-CoA lyase	4.1.3.34
clavaminate synthase	1.14.11.21
clostripain	3.4.22.8
CMP-N-acetylneuraminate monooxygenase	1.14.18.2
CMP-N,N'-diacetyllegionaminic acid synthase	2.7.7.82
CO-methylating acetyl-CoA synthase	2.3.1.169
CoA-disulfide reductase	1.8.1.14
CoA:oxalate CoA-transferase	2.8.3.19
coagulation factor IXa	3.4.21.22
cobalt-factor II C(20)-methyltransferase	2.1.1.151
cobalt-precorrin 5A hydrolase	3.7.1.12
cobalt-precorrin-4 methyltransferase	2.1.1.271
cobalt-precorrin-5B (C(1))-methyltransferase	2.1.1.195
cobalt-precorrin-6A reductase	1.3.1.106
cobalt-precorrin-6B (C(15))-methyltransferase [decarboxylating]	2.1.1.196
cobalt-precorrin-7 (C(5))-methyltransferase	2.1.1.289
cobalt-precorrin-8 methylmutase	5.4.99.60
cobaltochelatase	6.6.1.2
cobyrinate a,c-diamide synthase (glutamine-hydrolyzing)	6.3.5.11
coenzyme F420 hydrogenase	1.12.98.1
coenzyme F420-0:L-glutamate ligase	6.3.2.31
coenzyme F420-1:gamma-L-glutamate ligase	6.3.2.34
coenzyme gamma-F420-2:alpha-L-glutamate ligase	6.3.2.32
coenzyme-B sulfoethylthiotransferase	2.8.4.1
coniferyl-aldehyde dehydrogenase	1.2.1.68
coproporphyrinogen oxidase	1.3.3.3
corrinoid adenosyltransferase	2.5.1.17
creatinase	3.5.3.3
creatine kinase	2.7.3.2
creatininase	3.5.2.10
crotonobetainyl-CoA hydratase	4.2.1.149
crotonyl-CoA carboxylase/reductase	1.3.1.85
crotonyl-CoA reductase	1.3.1.86
CTP synthase (glutamine hydrolyzing)	6.3.4.2
CTP-dependent riboflavin kinase	2.7.1.161
cutinase	3.1.1.74
cyanase	4.2.1.104
cyanophycin synthase (L-arginine-adding)	6.3.2.30
cyanophycin synthase (L-aspartate-adding)	6.3.2.29
cyanophycinase	3.4.15.6
cyanuric acid amidohydrolase	3.5.2.15
cyclic dehypoxanthinyl futalosine synthase	1.21.98.1
cyclic-guanylate-specific phosphodiesterase	3.1.4.52
cyclo(L-leucyl-L-leucyl) synthase	2.3.2.22
cycloartenol synthase	5.4.99.8
cycloeucalenol cycloisomerase	5.5.1.9
cyclohex-1-ene-1-carbonyl-CoA dehydrogenase	1.3.8.10
cyclohexa-1,5-dienecarbonyl-CoA hydratase	4.2.1.100
cyclohexane-1-carbonyl-CoA dehydrogenase (electron-transferflavoprotein)	1.3.8.11
cyclohexanone monooxygenase	1.14.13.22
cyclohexyl-isocyanide hydratase	4.2.1.103
cyclomaltodextrin glucanotransferase	2.4.1.19
cyclomaltodextrinase	3.2.1.54
cyclopentanol dehydrogenase	1.1.1.163
cyclopropane-fatty-acyl-phospholipid synthase	2.1.1.79
cystathionine beta-lyase	4.4.1.8
cystathionine beta-synthase	4.2.1.22
cystathionine gamma-lyase	4.4.1.1
cystathionine gamma-synthase	2.5.1.48
cysteate synthase	2.5.1.76
cysteine desulfurase	2.8.1.7
cysteine dioxygenase	1.13.11.20
cysteine synthase	2.5.1.47
cysteine--tRNA ligase	6.1.1.16
cysteine-S-conjugate beta-lyase	4.4.1.13
cytidine deaminase	3.5.4.5
cytochrome-b5 reductase	1.6.2.2
cytochrome-c peroxidase	1.11.1.5
cytochrome-c3 hydrogenase	1.12.2.1
cytosine deaminase	3.5.4.1
cytosol alanyl aminopeptidase	3.4.11.14
D-2-hydroxyacid dehydrogenase (NADP(+))	1.1.1.272
D-Ala-D-Ala dipeptidase	3.4.13.22
D-alanine--(R)-lactate ligase	6.1.2.1
D-alanine--D-alanine ligase	6.3.2.4
D-alanine--D-serine ligase	6.3.2.35
D-alanine--poly(phosphoribitol) ligase	6.1.1.13
D-amino-acid oxidase	1.4.3.3
D-amino-acid transaminase	2.6.1.21
D-aminoacyl-tRNA deacylase	3.1.1.96
D-arabinitol 4-dehydrogenase	1.1.1.11
D-arabinitol dehydrogenase (NADP(+))	1.1.1.287
D-arabinose 1-dehydrogenase [NAD(P)(+)]	1.1.1.117
D-arabitol-phosphate dehydrogenase	1.1.1.301
D-arginine dehydrogenase	1.4.99.6
D-aspartate ligase	6.3.1.12
D-chiro-inositol 1-dehydrogenase	1.1.1.369
D-cysteine desulfhydrase	4.4.1.15
D-galactose 1-dehydrogenase	1.1.1.48
D-glucosaminate-6-phosphate ammonia lyase	4.3.1.29
D-glyceraldehyde dehydrogenase (NADP(+))	1.2.1.89
D-glycero-alpha-D-manno-heptose 1-phosphate guanylyltransferase	2.7.7.71
D-glycero-alpha-D-manno-heptose-1,7-bisphosphate 7-phosphatase	3.1.3.83
D-glycero-alpha-D-manno-heptose-7-phosphate kinase	2.7.1.168
D-glycero-beta-D-manno-heptose 1-phosphate adenylyltransferase	2.7.7.70
D-glycero-beta-D-manno-heptose 1,7-bisphosphate 7-phosphatase	3.1.3.82
D-glycero-beta-D-manno-heptose-7-phosphate kinase	2.7.1.167
D-inositol-3-phosphate glycosyltransferase	2.4.1.250
D-lactate dehydratase	4.2.1.130
D-lactate dehydrogenase	1.1.1.28
D-lactate dehydrogenase (cytochrome)	1.1.2.4
D-malate dehydrogenase (decarboxylating)	1.1.1.83
D-Man-alpha-(1->3)-D-Glc-beta-(1->4)-D-Glc-alpha-1-diphosphoundecaprenol2-beta-glucuronosyltransferase	2.4.1.264
D-ornithine 4,5-aminomutase	5.4.3.5
D-proline dehydrogenase	1.5.99.13
D-proline reductase	1.21.4.1
D-psicose 3-epimerase	5.1.3.30
D-ribose pyranase	5.4.99.62
D-ribulokinase	2.7.1.47
D-sedoheptulose-7-phosphate isomerase	5.3.1.28
D-serine ammonia-lyase	4.3.1.18
D-sorbitol dehydrogenase (acceptor)	1.1.99.21
D-stereospecific aminopeptidase	3.4.11.19
D-tagatose 3-epimerase	5.1.3.31
D-threo-aldose 1-dehydrogenase	1.1.1.122
D-xylose 1-dehydrogenase (NADP(+), D-xylono-1,5-lactone-forming)	1.1.1.179
D-xylose reductase [NAD(P)H]	1.1.1.307
D-xylulose reductase	1.1.1.9
dCMP deaminase	3.5.4.12
dCTP deaminase	3.5.4.13
dCTP deaminase (dUMP-forming)	3.5.4.30
dCTP diphosphatase	3.6.1.12
decaprenyl-phosphate phosphoribosyltransferase	2.4.2.45
decaprenylphospho-beta-D-erythro-pentofuranosid-2-ulose 2-reductase	1.1.1.333
decaprenylphospho-beta-D-ribofuranose 2-dehydrogenase	1.1.98.3
dehydrogluconokinase	2.7.1.13
Deleted entry-1	1.16.1.3
Deleted entry-2	1.6.99.3
Delta(14)-sterol reductase	1.3.1.70
Delta(24)-sterol reductase	1.3.1.72
Delta(3)-Delta(2)-enoyl-CoA isomerase	5.3.3.8
Delta(7)-sterol 5(6)-desaturase	1.14.19.20
demethyldecarbamoylnovobiocin O-methyltransferase	2.1.1.285
demethylmenaquinone methyltransferase	2.1.1.163
demethylspheroidene O-methyltransferase	2.1.1.210
deoxyadenosine kinase	2.7.1.76
deoxycytidine kinase	2.7.1.74
deoxyguanosine kinase	2.7.1.113
deoxyhypusine monooxygenase	1.14.99.29
deoxyhypusine synthase	2.5.1.46
deoxyribodipyrimidine photo-lyase	4.1.99.3
deoxyribonuclease (pyrimidine dimer)	3.1.25.1
deoxyribonuclease I	3.1.21.1
deoxyribonuclease II	3.1.22.1
deoxyribonuclease IV	3.1.21.2
deoxyribonuclease V	3.1.21.7
deoxyribose-phosphate aldolase	4.1.2.4
dephospho-CoA kinase	2.7.1.24
dethiobiotin synthase	6.3.3.3
dextranase	3.2.1.11
dextransucrase	2.4.1.5
dGTPase	3.1.5.1
diacetyl reductase [(R)-acetoin forming]	1.1.1.303
diacetyl reductase [(S)-acetoin forming]	1.1.1.304
diacylglycerol diphosphate phosphatase	3.1.3.81
diacylglycerol kinase (ATP)	2.7.1.107
diacylglycerol O-acyltransferase	2.3.1.20
diadenosine hexaphosphate hydrolase (ATP-forming)	3.6.1.61
diadenylate cyclase	2.7.7.85
diamine N-acetyltransferase	2.3.1.57
diaminobutyrate acetyltransferase	2.3.1.178
diaminobutyrate decarboxylase	4.1.1.86
diaminobutyrate--2-oxoglutarate transaminase	2.6.1.76
diaminobutyrate--pyruvate transaminase	2.6.1.46
diaminohydroxyphosphoribosylaminopyrimidine deaminase	3.5.4.26
diaminopimelate decarboxylase	4.1.1.20
diaminopimelate dehydrogenase	1.4.1.16
diaminopimelate epimerase	5.1.1.7
diaminopropionate ammonia-lyase	4.3.1.15
diapolycopene oxygenase	1.14.99.44
dibenzothiophene dihydrodiol dehydrogenase	1.3.1.60
diglucosyl diacylglycerol synthase (1,2-linking)	2.4.1.208
diglucosyl diacylglycerol synthase (1,6-linking)	2.4.1.315
diguanylate cyclase	2.7.7.65
dihydroanticapsin 7-dehydrogenase	1.1.1.385
dihydroceramide fatty acyl 2-hydroxylase	1.14.18.7
dihydroflavanol 4-reductase	1.1.1.219
dihydrofolate reductase	1.5.1.3
dihydrofolate synthase	6.3.2.12
dihydrolipoyl dehydrogenase	1.8.1.4
dihydrolipoyllysine-residue (2-methylpropanoyl)transferase	2.3.1.168
dihydrolipoyllysine-residue acetyltransferase	2.3.1.12
dihydrolipoyllysine-residue succinyltransferase	2.3.1.61
dihydromethanophenazine:CoB--CoM heterodisulfide reductase	1.8.98.1
dihydromethanopterin reductase (acceptor)	1.5.99.15
dihydromethanopterin reductase [NAD(P)(+)]	1.5.1.47
dihydroneopterin aldolase	4.1.2.25
dihydroorotase	3.5.2.3
dihydroorotate dehydrogenase (NAD(+))	1.3.1.14
dihydroorotate dehydrogenase (quinone)	1.3.5.2
dihydroorotate oxidase (fumarate)	1.3.98.1
dihydropteroate synthase	2.5.1.15
dihydropyrimidinase	3.5.2.2
dihydropyrimidine dehydrogenase (NADP(+))	1.3.1.2
dihydrouracil dehydrogenase (NAD(+))	1.3.1.1
dihydroxy-acid dehydratase	4.2.1.9
dimethyl sulfide:cytochrome c2 reductase	1.8.2.4
dimethylallyltranstransferase	2.5.1.1
dimethylamine dehydrogenase	1.5.8.1
dimethylargininase	3.5.3.18
dimethylglycine dehydrogenase	1.5.8.4
dimethylglycine N-methyltransferase	2.1.1.161
dimethylpropiothetin dethiomethylase	4.4.1.3
dimethylsulfoniopropionate demethylase	2.1.1.269
dipeptidase E	3.4.13.21
dipeptidyl-peptidase I	3.4.14.1
dipeptidyl-peptidase III	3.4.14.4
dipeptidyl-peptidase IV	3.4.14.5
diphosphate--fructose-6-phosphate 1-phosphotransferase	2.7.1.90
diphosphomevalonate decarboxylase	4.1.1.33
diphthine synthase	2.1.1.98
dissimilatory dimethyl-sulfide monooxygenase	1.14.13.131
dissimilatory sulfite reductase	1.8.99.5
ditrans,polycis-undecaprenyl-diphosphate synthase [(2E,6E)-farnesyl-diphosphate specific]	2.5.1.31
DNA (cytosine-5-)-methyltransferase	2.1.1.37
DNA helicase	3.6.4.12
DNA ligase (ATP or NAD(+))	6.5.1.6
DNA ligase (ATP, ADP or GTP)	6.5.1.7
DNA ligase (ATP)	6.5.1.1
DNA ligase (NAD(+))	6.5.1.2
DNA oxidative demethylase	1.14.11.33
DNA-(apurinic or apyrimidinic site) lyase	4.2.99.18
DNA-3-methyladenine glycosylase I	3.2.2.20
DNA-3-methyladenine glycosylase II	3.2.2.21
DNA-directed DNA polymerase	2.7.7.7
DNA-directed RNA polymerase	2.7.7.6
DNA-formamidopyrimidine glycosylase	3.2.2.23
dodecanoyl-[acyl-carrier-protein] hydrolase	3.1.2.21
dolichyl-diphosphooligosaccharide--protein glycotransferase	2.4.99.18
dolichyl-phosphate beta-D-mannosyltransferase	2.4.1.83
dolichyl-phosphate beta-glucosyltransferase	2.4.1.117
dolichyl-phosphate-mannose--protein mannosyltransferase	2.4.1.109
dTDP-3-amino-3,4,6-trideoxy-alpha-D-glucopyranoseN,N-dimethyltransferase	2.1.1.234
dTDP-3-amino-3,4,6-trideoxy-alpha-D-glucose transaminase	2.6.1.106
dTDP-3-amino-3,6-dideoxy-alpha-D-glucopyranose N,N-dimethyltransferase	2.1.1.235
dTDP-4-amino-4,6-dideoxy-D-galactose acyltransferase	2.3.1.210
dTDP-4-amino-4,6-dideoxygalactose transaminase	2.6.1.59
dTDP-4-dehydrorhamnose 3,5-epimerase	5.1.3.13
dTDP-4-dehydrorhamnose reductase	1.1.1.133
dTDP-6-deoxy-L-talose 4-dehydrogenase (NAD(+))	1.1.1.339
dTDP-glucose 4,6-dehydratase	4.2.1.46
dTDP-L-rhamnose 4-epimerase	5.1.3.25
dTMP kinase	2.7.4.9
dUTP diphosphatase	3.6.1.23
dye decolorizing peroxidase	1.11.1.19
E1 ubiquitin-activating enzyme	6.2.1.45
E2 ubiquitin-conjugating enzyme	2.3.2.23
ectoine synthase	4.2.1.108
electron-transferring-flavoprotein dehydrogenase	1.5.5.1
enamidase	3.5.2.18
endo-1,3(4)-beta-glucanase	3.2.1.6
endo-1,4-beta-xylanase	3.2.1.8
endo-alpha-N-acetylgalactosaminidase	3.2.1.97
endo-polygalacturonase	3.2.1.15
endoglycosylceramidase	3.2.1.123
endopeptidase Clp	3.4.21.92
endopeptidase La	3.4.21.53
endothelin-converting enzyme 1	3.4.24.71
enoyl-[acyl-carrier-protein] reductase	1.3.1.104
enoyl-[acyl-carrier-protein] reductase (NADH)	1.3.1.9
enoyl-[acyl-carrier-protein] reductase (NADPH, Si-specific)	1.3.1.10
enoyl-CoA hydratase	4.2.1.17
enoyl-CoA hydratase 2	4.2.1.119
epoxyqueuosine reductase	1.17.99.6
erythritol kinase (D-erythritol 4-phosphate-forming)	2.7.1.27
erythromycin 12 hydroxylase	1.14.13.154
erythromycin 3''-O-methyltransferase	2.1.1.254
erythrose-4-phosphate dehydrogenase	1.2.1.72
estrone sulfotransferase	2.8.2.4
ethanolamine ammonia-lyase	4.3.1.7
ethanolamine-phosphate phospho-lyase	4.2.3.2
ethylbenzene hydroxylase	1.17.99.2
exo-1,4-beta-D-glucosaminidase	3.2.1.165
exo-alpha-sialidase	3.2.1.18
exo-poly-alpha-digalacturonosidase	3.2.1.82
exodeoxyribonuclease I	3.1.11.1
exodeoxyribonuclease III	3.1.11.2
exodeoxyribonuclease V	3.1.11.5
exodeoxyribonuclease VII	3.1.11.6
exopolyphosphatase	3.6.1.11
exoribonuclease II	3.1.13.1
factor independent urate hydroxylase	1.7.3.3
FAD reductase [NAD(P)H]	1.5.1.45
FAD synthase	2.7.7.2
FAD-dependent urate hydroxylase	1.14.13.113
farnesol dehydrogenase	1.1.1.216
farnesylcysteine lyase	1.8.3.6
fatty acid amide hydrolase	3.5.1.99
fatty-acid peroxygenase	1.11.2.4
fatty-acyl-CoA synthase system	2.3.1.86
ferredoxin hydrogenase	1.12.7.2
ferredoxin--NAD(+) reductase	1.18.1.3
ferredoxin--NAD(P)(+) reductase (naphthalene dioxygenase ferredoxin-specific)	1.18.1.7
ferredoxin--NADP(+) reductase	1.18.1.2
ferredoxin--nitrate reductase	1.7.7.2
ferredoxin--nitrite reductase	1.7.7.1
ferredoxin:protochlorophyllide reductase (ATP-dependent)	1.3.7.7
ferredoxin:thioredoxin reductase	1.8.7.2
ferric-chelate reductase (NADPH)	1.16.1.9
ferric-chelate reductase [NAD(P)H]	1.16.1.10
ferroxidase	1.16.3.1
feruloyl esterase	3.1.1.73
flavin reductase (NADH)	1.5.1.36
flavin-containing monooxygenase	1.14.13.8
fluoroacetyl-CoA thioesterase	3.1.2.29
FMN reductase (NADPH)	1.5.1.38
FMN reductase [NAD(P)H]	1.5.1.39
formaldehyde dehydrogenase	1.2.1.46
formaldehyde dismutase	1.2.98.1
formamidase	3.5.1.49
formate C-acetyltransferase	2.3.1.54
formate--phosphoribosylaminoimidazolecarboxamide ligase	6.3.4.23
formate--tetrahydrofolate ligase	6.3.4.3
formimidoylglutamase	3.5.3.8
formimidoylglutamate deiminase	3.5.3.13
formimidoyltetrahydrofolate cyclodeaminase	4.3.1.4
formyl-CoA transferase	2.8.3.16
formylmethanofuran--tetrahydromethanopterin N-formyltransferase	2.3.1.101
formyltetrahydrofolate deformylase	3.5.1.10
fructan beta-fructosidase	3.2.1.80
fructokinase	2.7.1.4
fructose-6-phosphate phosphoketolase	4.1.2.22
fructose-bisphosphatase	3.1.3.11
fructose-bisphosphate aldolase	4.1.2.13
fructuronate reductase	1.1.1.57
fucokinase	2.7.1.52
fumarate hydratase	4.2.1.2
fumarate reductase (CoM/CoB)	1.3.4.1
fumarate reductase (quinol)	1.3.5.4
fumarylacetoacetase	3.7.1.2
futalosine hydrolase	3.2.2.26
galactan 5-O-arabinofuranosyltransferase	2.4.2.46
galactan endo-1,6-beta-galactosidase	3.2.1.164
galactarate dehydratase	4.2.1.42
galactitol-1-phosphate 5-dehydrogenase	1.1.1.251
galactofuranosylgalactofuranosylrhamnosyl-N-acetylglucosaminyl-diphospho-decaprenol beta-1,5/1,6-galactofuranosyltransferase	2.4.1.288
galactokinase	2.7.1.6
galactonate dehydratase	4.2.1.6
galactose oxidase	1.1.3.9
galactose-6-phosphate isomerase	5.3.1.26
galactoside O-acetyltransferase	2.3.1.18
galactosylceramidase	3.2.1.46
galacturonan 1,4-alpha-galacturonidase	3.2.1.67
gallate dioxygenase	1.13.11.57
GalNAc-alpha-(1->4)-GalNAc-alpha-(1->3)-diNAcBac-PP-undecaprenol alpha-1,4-N-acetyl-D-galactosaminyltransferase	2.4.1.292
GalNAc5-diNAcBac-PP-undecaprenol beta-1,3-glucosyltransferase	2.4.1.293
gamma-butyrobetaine dioxygenase	1.14.11.1
gamma-D-glutamyl-meso-diaminopimelate peptidase	3.4.19.11
gamma-glutamyl hercynylcysteine S-oxide hydrolase	3.5.1.118
gamma-glutamyl hercynylcysteine S-oxide synthase	1.14.99.50
gamma-glutamyl-gamma-aminobutyrate hydrolase	3.5.1.94
gamma-glutamyltransferase	2.3.2.2
gamma-guanidinobutyraldehyde dehydrogenase	1.2.1.54
GDP-4-dehydro-6-deoxy-D-mannose reductase	1.1.1.281
GDP-L-fucose synthase	1.1.1.271
GDP-mannose 4,6-dehydratase	4.2.1.47
GDP-mannose 6-dehydrogenase	1.1.1.132
GDP-mannose:cellobiosyl-diphosphopolyprenol alpha-mannosyltransferase	2.4.1.252
GDP-perosamine synthase	2.6.1.102
gentamicin 2'-N-acetyltransferase	2.3.1.59
gentamicin 2''-nucleotidyltransferase	2.7.7.46
gentamicin 3-N-acetyltransferase	2.3.1.60
gentisate 1,2-dioxygenase	1.13.11.4
geosmin synthase	4.1.99.16
geranial dehydrogenase	1.2.1.86
geraniol dehydrogenase (NAD(+))	1.1.1.347
geranoyl-CoA carboxylase	6.4.1.5
geranyl diphosphate 2-C-methyltransferase	2.1.1.255
geranylgeranyl diphosphate reductase	1.3.1.83
geranylgeranyl diphosphate synthase	2.5.1.29
geranylgeranylglycerol-phosphate geranylgeranyltransferase	2.5.1.42
germacradienol synthase	4.2.3.22
gingipain R	3.4.22.37
GlcA-beta-(1->2)-D-Man-alpha-(1->3)-D-Glc-beta-(1->4)-D-Glc-alpha-1-diphospho-ditrans,octacis-undecaprenol 4-beta-mannosyltransferase	2.4.1.251
glucan 1,3-beta-glucosidase	3.2.1.58
glucan 1,4-alpha-glucosidase	3.2.1.3
glucan 1,6-alpha-glucosidase	3.2.1.70
glucarate dehydratase	4.2.1.40
glucokinase	2.7.1.2
gluconate 2-dehydrogenase	1.1.1.215
gluconate 2-dehydrogenase (acceptor)	1.1.99.3
gluconate 5-dehydrogenase	1.1.1.69
gluconate/galactonate dehydratase	4.2.1.140
gluconokinase	2.7.1.12
gluconolactonase	3.1.1.17
glucosamine kinase	2.7.1.8
glucosamine-1-phosphate N-acetyltransferase	2.3.1.157
glucosamine-6-phosphate deaminase	3.5.99.6
glucosamine-phosphate N-acetyltransferase	2.3.1.4
glucose 1-dehydrogenase [NAD(P)(+)]	1.1.1.47
glucose-1-phosphatase	3.1.3.10
glucose-1-phosphate adenylyltransferase	2.7.7.27
glucose-1-phosphate cytidylyltransferase	2.7.7.33
glucose-1-phosphate thymidylyltransferase	2.7.7.24
glucose-6-phosphate 1-epimerase	5.1.3.15
glucose-6-phosphate 3-dehydrogenase	1.1.1.361
glucose-6-phosphate dehydrogenase (coenzyme-F420)	1.1.98.2
glucose-6-phosphate dehydrogenase (NAD(+))	1.1.1.388
glucose-6-phosphate dehydrogenase (NADP(+))	1.1.1.49
glucose-6-phosphate dehydrogenase [NAD(P)(+)]	1.1.1.363
glucose-6-phosphate isomerase	5.3.1.9
glucose-fructose oxidoreductase	1.1.99.28
glucose/galactose 1-dehydrogenase	1.1.1.360
glucosyl-3-phosphoglycerate synthase	2.4.1.266
glucosylceramidase	3.2.1.45
glucosylglycerol 3-phosphatase	3.1.3.69
glucosylglycerol-phosphate synthase	2.4.1.213
glucuronate isomerase	5.3.1.12
glucuronoarabinoxylan endo-1,4-beta-xylanase	3.2.1.136
glucuronokinase	2.7.1.43
glucuronosyl-N-acetylgalactosaminyl-proteoglycan 4-beta-N-acetylgalactosaminyltransferase	2.4.1.175
glutaconate CoA-transferase	2.8.3.12
glutamate 5-kinase	2.7.2.11
glutamate carboxypeptidase	3.4.17.11
glutamate carboxypeptidase II	3.4.17.21
glutamate decarboxylase	4.1.1.15
glutamate dehydrogenase	1.4.1.2
glutamate dehydrogenase (NADP(+))	1.4.1.4
glutamate dehydrogenase [NAD(P)(+)]	1.4.1.3
glutamate formimidoyltransferase	2.1.2.5
glutamate N-acetyltransferase	2.3.1.35
glutamate racemase	5.1.1.3
glutamate synthase (ferredoxin)	1.4.7.1
glutamate synthase (NADH)	1.4.1.14
glutamate synthase (NADPH)	1.4.1.13
glutamate--cysteine ligase	6.3.2.2
glutamate--putrescine ligase	6.3.1.11
glutamate--tRNA ligase	6.1.1.17
glutamate--tRNA(Gln) ligase	6.1.1.24
glutamate-1-semialdehyde 2,1-aminomutase	5.4.3.8
glutamate-5-semialdehyde dehydrogenase	1.2.1.41
glutamin-(asparagin-)ase	3.5.1.38
glutaminase	3.5.1.2
glutamine synthetase	6.3.1.2
glutamine--fructose-6-phosphate transaminase (isomerizing)	2.6.1.16
glutamine--phenylpyruvate transaminase	2.6.1.64
glutamine--scyllo-inositol transaminase	2.6.1.50
glutamine--tRNA ligase	6.1.1.18
glutaminyl-peptide cyclotransferase	2.3.2.5
glutaminyl-tRNA synthase (glutamine-hydrolyzing)	6.3.5.7
glutamyl aminopeptidase	3.4.11.7
glutamyl endopeptidase	3.4.21.19
glutamyl endopeptidase II	3.4.21.82
glutamyl-tRNA reductase	1.2.1.70
glutarate-semialdehyde dehydrogenase	1.2.1.20
glutaryl-CoA dehydrogenase (acceptor)	1.3.99.32
glutaryl-CoA dehydrogenase (ETF)	1.3.8.6
glutathione gamma-glutamate hydrolase	3.4.19.13
glutathione gamma-glutamylcysteinyltransferase	2.3.2.15
glutathione peroxidase	1.11.1.9
glutathione synthase	6.3.2.3
glutathione transferase	2.5.1.18
glutathione-disulfide reductase	1.8.1.7
glutathionylspermidine amidase	3.5.1.78
glutathionylspermidine synthase	6.3.1.8
glyceraldehyde dehydrogenase (FAD-containing)	1.2.99.8
glyceraldehyde-3-phosphate dehydrogenase (ferredoxin)	1.2.7.6
glyceraldehyde-3-phosphate dehydrogenase (NAD(P)(+)) (phosphorylating)	1.2.1.59
glyceraldehyde-3-phosphate dehydrogenase (NADP(+))	1.2.1.9
glyceraldehyde-3-phosphate dehydrogenase (phosphorylating)	1.2.1.12
glyceraldehyde-3-phosphate dehydrogenase [NAD(P)(+)]	1.2.1.90
glycerate 2-kinase	2.7.1.165
glycerate 3-kinase	2.7.1.31
glycerate dehydrogenase	1.1.1.29
glycerol dehydratase	4.2.1.30
glycerol dehydrogenase	1.1.1.6
glycerol kinase	2.7.1.30
glycerol-1-phosphatase	3.1.3.21
glycerol-3-phosphate 1-O-acyltransferase	2.3.1.15
glycerol-3-phosphate cytidylyltransferase	2.7.7.39
glycerol-3-phosphate dehydrogenase	1.1.5.3
glycerol-3-phosphate dehydrogenase [NAD(P)(+)]	1.1.1.94
glycerol-3-phosphate oxidase	1.1.3.21
glycerone kinase	2.7.1.29
glycerophosphodiester phosphodiesterase	3.1.4.46
glycerophosphoinositol glycerophosphodiesterase	3.1.4.44
glycine amidinotransferase	2.1.4.1
glycine C-acetyltransferase	2.3.1.29
glycine dehydrogenase (aminomethyl-transferring)	1.4.4.2
glycine dehydrogenase (cyanide-forming)	1.4.99.5
glycine hydroxymethyltransferase	2.1.2.1
glycine oxidase	1.4.3.19
glycine reductase	1.21.4.2
glycine--tRNA ligase	6.1.1.14
glycine/sarcosine N-methyltransferase	2.1.1.156
glycogen phosphorylase	2.4.1.1
glycogen(starch) synthase	2.4.1.11
glycogenin glucosyltransferase	2.4.1.186
glycolaldehyde dehydrogenase	1.2.1.21
glyoxylate reductase	1.1.1.26
glyoxylate reductase (NADP(+))	1.1.1.79
GMP reductase	1.7.1.7
GMP synthase (glutamine-hydrolyzing)	6.3.5.2
GPR endopeptidase	3.4.24.78
GTP cyclohydrolase I	3.5.4.16
GTP cyclohydrolase II	3.5.4.25
GTP cyclohydrolase IIa	3.5.4.29
GTP cyclohydrolase IV	3.5.4.39
GTP diphosphokinase	2.7.6.5
guanidinoacetate N-methyltransferase	2.1.1.2
guanidinobutyrase	3.5.3.7
guanidinopropionase	3.5.3.17
guanine deaminase	3.5.4.3
guanosine-3',5'-bis(diphosphate) 3'-diphosphatase	3.1.7.2
guanosine-5'-triphosphate,3'-diphosphate diphosphatase	3.6.1.40
guanylate cyclase	4.6.1.2
guanylate kinase	2.7.4.8
haloacetate dehalogenase	3.8.1.3
haloalkane dehalogenase	3.8.1.5
heme oxygenase (staphylobilin-producing)	1.14.99.48
heparanase	3.2.1.166
heparosan-N-sulfate-glucuronate 5-epimerase	5.1.3.17
heptaprenyl diphosphate synthase	2.5.1.30
hexokinase	2.7.1.1
hippurate hydrolase	3.5.1.32
histidine ammonia-lyase	4.3.1.3
histidine decarboxylase	4.1.1.22
histidine kinase	2.7.13.3
histidine--tRNA ligase	6.1.1.21
histidinol dehydrogenase	1.1.1.23
histidinol-phosphatase	3.1.3.15
histidinol-phosphate transaminase	2.6.1.9
histone acetyltransferase	2.3.1.48
histone deacetylase	3.5.1.98
holo-[acyl-carrier-protein] synthase	2.7.8.7
homocitrate synthase	2.3.3.14
homocysteine desulfhydrase	4.4.1.2
homocysteine S-methyltransferase	2.1.1.10
homogentisate 1,2-dioxygenase	1.13.11.5
homogentisate geranylgeranyltransferase	2.5.1.116
homogentisate phytyltransferase	2.5.1.115
homogentisate solanesyltransferase	2.5.1.117
homoisocitrate dehydrogenase	1.1.1.87
homoserine dehydrogenase	1.1.1.3
homoserine kinase	2.7.1.39
homoserine O-acetyltransferase	2.3.1.31
homoserine O-succinyltransferase	2.3.1.46
homospermidine synthase	2.5.1.44
HslU--HslV peptidase	3.4.25.2
HtrA2 peptidase	3.4.21.108
hyaluronan synthase	2.4.1.212
hyaluronate lyase	4.2.2.1
hyaluronoglucosaminidase	3.2.1.35
HycI peptidase	3.4.23.51
hydrogen dehydrogenase	1.12.1.2
hydrogen dehydrogenase (NADP(+))	1.12.1.3
hydrogen dehydrogenase [NAD(P)(+)]	1.12.1.5
hydrogen:quinone oxidoreductase	1.12.5.1
hydrogenase (acceptor)	1.12.99.6
hydrogenase (NAD(+), ferredoxin)	1.12.1.4
hydrogenobyrinic acid a,c-diamide synthase (glutamine-hydrolyzing)	6.3.5.9
hydroperoxy icosatetraenoate dehydratase	4.2.1.152
hydroperoxy icosatetraenoate isomerase	5.4.4.7
hydroxyacylglutathione hydrolase	3.1.2.6
hydroxybutyrate-dimer hydrolase	3.1.1.22
hydroxyethylthiazole kinase	2.7.1.50
hydroxyisourate hydrolase	3.5.2.17
hydroxylamine dehydrogenase	1.7.2.6
hydroxylamine reductase	1.7.99.1
hydroxymethylbilane synthase	2.5.1.61
hydroxymethylglutaryl-CoA lyase	4.1.3.4
hydroxymethylglutaryl-CoA reductase	1.1.1.88
hydroxymethylglutaryl-CoA reductase (NADPH)	1.1.1.34
hydroxymethylglutaryl-CoA synthase	2.3.3.10
hydroxymethylpyrimidine kinase	2.7.1.49
hydroxyphenylpyruvate reductase	1.1.1.237
hydroxypyruvate isomerase	5.3.1.22
hydroxypyruvate reductase	1.1.1.81
hydroxyquinol 1,2-dioxygenase	1.13.11.37
hygromycin B 4-O-kinase	2.7.1.163
hygromycin-B 7''-O-kinase	2.7.1.119
hypoxanthine phosphoribosyltransferase	2.4.2.8
hypoxia-inducible factor-asparagine dioxygenase	1.14.11.30
iduronate-2-sulfatase	3.1.6.13
IgA-specific metalloendopeptidase	3.4.24.13
IgA-specific serine endopeptidase	3.4.21.72
imidazoleglycerol-phosphate dehydratase	4.2.1.19
imidazolonepropionase	3.5.2.7
IMP cyclohydrolase	3.5.4.10
IMP dehydrogenase	1.1.1.205
indole-3-glycerol-phosphate synthase	4.1.1.48
indole-3-pyruvate monooxygenase	1.14.13.168
indoleamine 2,3-dioxygenase	1.13.11.52
indolepyruvate decarboxylase	4.1.1.74
indolepyruvate ferredoxin oxidoreductase	1.2.7.8
inorganic diphosphatase	3.6.1.1
inosine diphosphate phosphatase	3.6.1.64
inosine kinase	2.7.1.73
inositol 2-dehydrogenase	1.1.1.18
inositol oxygenase	1.13.99.1
inositol-3-phosphate synthase	5.5.1.4
inositol-phosphate phosphatase	3.1.3.25
insulysin	3.4.24.56
inulin fructotransferase (DFA-I-forming)	4.2.2.17
isochorismatase	3.3.2.1
isochorismate lyase	4.2.99.21
isochorismate synthase	5.4.4.2
isocitrate dehydrogenase (NAD(+))	1.1.1.41
isocitrate dehydrogenase (NADP(+))	1.1.1.42
isocitrate lyase	4.1.3.1
isohexenylglutaconyl-CoA hydratase	4.2.1.57
isoleucine--tRNA ligase	6.1.1.5
isonocardicin synthase	2.5.1.38
isopenicillin-N epimerase	5.1.1.17
isopentenyl phosphate kinase	2.7.4.26
isopentenyl-diphosphate Delta-isomerase	5.3.3.2
isoquinoline 1-oxidoreductase	1.3.99.16
isovaleryl-CoA dehydrogenase	1.3.8.4
isovaleryl-homoserine lactone synthase	2.3.1.228
itaconyl-CoA hydratase	4.2.1.56
kanamycin kinase	2.7.1.95
kanosamine kinase	2.7.1.179
kanosamine-6-phosphate phosphatase	3.1.3.92
Kdo2-lipid IVA lauroyltransferase	2.3.1.241
Kdo2-lipid IVA palmitoleoyltransferase	2.3.1.242
ketohexokinase	2.7.1.3
ketol-acid reductoisomerase (NADP(+))	1.1.1.86
kexin	3.4.21.61
kojibiose phosphorylase	2.4.1.230
kynureninase	3.7.1.3
kynurenine 3-monooxygenase	1.14.13.9
kynurenine--oxoglutarate transaminase	2.6.1.7
L-2-hydroxycarboxylate dehydrogenase (NAD(+))	1.1.1.337
L-2-hydroxyglutarate dehydrogenase	1.1.99.2
L-alanine--L-anticapsin ligase	6.3.2.49
L-arabinokinase	2.7.1.46
L-arabinonate dehydratase	4.2.1.25
L-arabinonolactonase	3.1.1.15
L-arabinose 1-dehydrogenase [NAD(P)(+)]	1.1.1.376
L-arabinose isomerase	5.3.1.4
L-ascorbate oxidase	1.10.3.3
L-asparagine oxygenase	1.14.11.39
L-aspartate oxidase	1.4.3.16
L-carnitine CoA-transferase	2.8.3.21
L-cysteate sulfo-lyase	4.4.1.25
L-cysteine:1D-myo-inositol 2-amino-2-deoxy-alpha-D-glucopyranosideligase	6.3.1.13
L-demethylnoviosyl transferase	2.4.1.302
L-erythro-3,5-diaminohexanoate dehydrogenase	1.4.1.11
L-fuconate dehydratase	4.2.1.68
L-fucose isomerase	5.3.1.25
L-fucose mutarotase	5.1.3.29
L-fuculokinase	2.7.1.51
L-fuculose-phosphate aldolase	4.1.2.17
L-galactose 1-dehydrogenase	1.1.1.316
L-galactose 1-phosphate phosphatase	3.1.3.93
L-glutamate gamma-semialdehyde dehydrogenase	1.2.1.88
L-glutamine:2-deoxy-scyllo-inosose aminotransferase	2.6.1.100
L-glutamine:3-amino-2,3-dideoxy-scyllo-inosose aminotransferase	2.6.1.101
L-gulonate 5-dehydrogenase	1.1.1.380
L-gulonolactone oxidase	1.1.3.8
L-histidine N(alpha)-methyltransferase	2.1.1.44
L-iditol 2-dehydrogenase	1.1.1.14
L-idonate 5-dehydrogenase [NAD(P)(+)]	1.1.1.264
L-lactate dehydrogenase	1.1.1.27
L-lactate dehydrogenase (cytochrome)	1.1.2.3
L-lysine 6-oxidase	1.4.3.20
L-lysine 6-transaminase	2.6.1.36
L-lysine N(6)-monooxygenase (NADPH)	1.14.13.59
L-pipecolate oxidase	1.5.3.7
L-proline amide hydrolase	3.5.1.101
L-rhamnonate dehydratase	4.2.1.90
L-rhamnose 1-dehydrogenase	1.1.1.173
L-rhamnose 1-dehydrogenase (NADP(+))	1.1.1.377
L-rhamnose 1-dehydrogenase [NAD(P)(+)]	1.1.1.378
L-rhamnose isomerase	5.3.1.14
L-rhamnose mutarotase	5.1.3.32
L-ribulose-5-phosphate 3-epimerase	5.1.3.22
L-ribulose-5-phosphate 4-epimerase	5.1.3.4
L-serine 3-dehydrogenase (NAD(+))	1.1.1.387
L-serine ammonia-lyase	4.3.1.17
L-seryl-tRNA(Sec) selenium transferase	2.9.1.1
L-threonine 3-dehydrogenase	1.1.1.103
L-threonine aldolase	4.1.2.5
L-threonine kinase	2.7.1.177
L-threonylcarbamoyladenylate synthase	2.7.7.87
L-xylulokinase	2.7.1.53
L(+)-tartrate dehydratase	4.2.1.32
lactaldehyde dehydrogenase	1.2.1.22
lactaldehyde reductase	1.1.1.77
lactate 2-monooxygenase	1.13.12.4
lactocepin	3.4.21.96
lactoylglutathione lyase	4.4.1.5
lanosterol synthase	5.4.99.7
leucine dehydrogenase	1.4.1.9
leucine--tRNA ligase	6.1.1.4
leucyl aminopeptidase	3.4.11.1
levanase	3.2.1.65
levansucrase	2.4.1.10
licheninase	3.2.1.73
limonene 1,2-monooxygenase	1.14.13.107
limonene-1,2-epoxide hydrolase	3.3.2.8
linoleate 13S-lipoxygenase	1.13.11.12
lipid II:glycine glycyltransferase	2.3.2.16
lipid IVA 3-deoxy-D-manno-octulosonic acid transferase	2.4.99.12
lipid IVA 4-amino-4-deoxy-L-arabinosyltransferase	2.4.2.43
lipid-A-disaccharide synthase	2.4.1.182
lipid-phosphate phosphatase	3.1.3.76
lipopolysaccharide 3-alpha-galactosyltransferase	2.4.1.44
lipopolysaccharide glucosyltransferase I	2.4.1.58
lipopolysaccharide N-acetylmannosaminouronosyltransferase	2.4.1.180
lipoyl amidotransferase	2.3.1.200
lipoyl synthase	2.8.1.8
lipoyl(octanoyl) transferase	2.3.1.181
LL-diaminopimelate aminotransferase	2.6.1.83
long-chain acyl-[acyl-carrier-protein] reductase	1.2.1.80
long-chain-acyl-CoA dehydrogenase	1.3.8.8
long-chain-fatty-acid--[acyl-carrier-protein] ligase	6.2.1.20
long-chain-fatty-acid--CoA ligase	6.2.1.3
long-chain-fatty-acid--protein ligase	6.2.1.19
long-chain-fatty-acyl-CoA reductase	1.2.1.50
lycopene beta-cyclase	5.5.1.19
lycopene epsilon-cyclase	5.5.1.18
lysine 2,3-aminomutase	5.4.3.2
lysine 5,6-aminomutase	5.4.3.3
lysine 6-dehydrogenase	1.4.1.18
lysine decarboxylase	4.1.1.18
lysine--8-amino-7-oxononanoate transaminase	2.6.1.105
lysine--tRNA ligase	6.1.1.6
lysine/arginine leucyltransferase	2.3.2.6
lysophospholipase	3.1.1.5
lysoplasmalogenase	3.3.2.2
lysostaphin	3.4.24.75
lysozyme	3.2.1.17
lysyltransferase	2.3.2.3
magnesium chelatase	6.6.1.1
magnesium protoporphyrin IX methyltransferase	2.1.1.11
magnesium-protoporphyrin IX monomethyl ester (oxidative) cyclase	1.14.13.81
malate dehydrogenase	1.1.1.37
malate dehydrogenase (oxaloacetate-decarboxylating)	1.1.1.38
malate dehydrogenase (oxaloacetate-decarboxylating) (NADP(+))	1.1.1.40
malate dehydrogenase (quinone)	1.1.5.4
malate synthase	2.3.3.9
malate--CoA ligase	6.2.1.9
maleamate amidohydrolase	3.5.1.107
maleate isomerase	5.2.1.1
maleylacetate reductase	1.3.1.32
maleylacetoacetate isomerase	5.2.1.2
maleylpyruvate isomerase	5.2.1.4
malonate decarboxylase holo-[acyl-carrier protein] synthase	2.7.7.66
malonate-semialdehyde dehydrogenase (acetylating)	1.2.1.18
malonyl CoA reductase (malonate semialdehyde-forming)	1.2.1.75
malonyl-[acyl-carrier protein] O-methyltransferase	2.1.1.197
malonyl-CoA decarboxylase	4.1.1.9
malonyl-S-ACP decarboxylase	4.1.1.87
maltokinase	2.7.1.175
maltose 6'-phosphate phosphatase	3.1.3.90
maltose alpha-D-glucosyltransferase	5.4.99.16
maltose O-acetyltransferase	2.3.1.79
maltose phosphorylase	2.4.1.8
maltose-6'-phosphate glucosidase	3.2.1.122
malyl-CoA lyase	4.1.3.24
mandelamide amidase	3.5.1.86
mandelate racemase	5.1.2.2
mannan endo-1,4-beta-mannosidase	3.2.1.78
mannitol 2-dehydrogenase	1.1.1.67
mannitol-1-phosphate 5-dehydrogenase	1.1.1.17
mannonate dehydratase	4.2.1.8
mannose-1-phosphate guanylyltransferase	2.7.7.13
mannose-6-phosphate isomerase	5.3.1.8
mannosyl-3-phosphoglycerate phosphatase	3.1.3.70
mannosyl-3-phosphoglycerate synthase	2.4.1.217
mannosyl-glycoprotein endo-beta-N-acetylglucosaminidase	3.2.1.96
mannosylfructose-phosphate phosphatase	3.1.3.79
mannosylfructose-phosphate synthase	2.4.1.246
mannosylglycerate hydrolase	3.2.1.170
mannuronate-specific alginate lyase	4.2.2.3
medium-chain acyl-CoA dehydrogenase	1.3.8.7
medium-chain acyl-CoA ligase	6.2.1.2
membrane alanyl aminopeptidase	3.4.11.2
membrane dipeptidase	3.4.13.19
meprin B	3.4.24.63
mercury(II) reductase	1.16.1.1
metallocarboxypeptidase D	3.4.17.22
methane monooxygenase (particulate)	1.14.18.3
methane monooxygenase (soluble)	1.14.13.25
methanesulfonate monooxygenase (NADH)	1.14.13.111
methanogen homoaconitase	4.2.1.114
methanol dehydrogenase (cytochrome c)	1.1.2.7
methanol--corrinoid protein Co-methyltransferase	2.1.1.90
methenyltetrahydrofolate cyclohydrolase	3.5.4.9
methenyltetrahydromethanopterin cyclohydrolase	3.5.4.27
methionine adenosyltransferase	2.5.1.6
methionine gamma-lyase	4.4.1.11
methionine synthase	2.1.1.13
methionine--tRNA ligase	6.1.1.10
methionyl aminopeptidase	3.4.11.18
methionyl-tRNA formyltransferase	2.1.2.9
methylamine dehydrogenase (amicyanin)	1.4.9.1
methylaspartate ammonia-lyase	4.3.1.2
methylaspartate mutase	5.4.99.1
methylated-DNA--[protein]-cysteine S-methyltransferase	2.1.1.63
methylated-thiol--coenzyme M methyltransferase	2.1.1.251
methylcrotonoyl-CoA carboxylase	6.4.1.4
methylenetetrahydrofolate dehydrogenase (NAD(+))	1.5.1.15
methylenetetrahydrofolate dehydrogenase (NADP(+))	1.5.1.5
methylenetetrahydrofolate reductase [NAD(P)H]	1.5.1.20
methylenetetrahydrofolate--tRNA-(uracil(54)-C(5))-methyltransferase[NAD(P)H-oxidizing]	2.1.1.74
methylenetetrahydromethanopterin dehydrogenase	1.5.98.1
methylglutaconyl-CoA hydratase	4.2.1.18
methylglyoxal synthase	4.2.3.3
methylisocitrate lyase	4.1.3.30
methylmalonate-semialdehyde dehydrogenase (CoA acylating)	1.2.1.27
methylmalonyl-CoA carboxytransferase	2.1.3.1
methylmalonyl-CoA epimerase	5.1.99.1
methylmalonyl-CoA mutase	5.4.99.2
methylornithine synthase	5.4.99.58
methylthioribulose 1-phosphate dehydratase	4.2.1.109
mevalonate 3-kinase	2.7.1.185
mevalonate kinase	2.7.1.36
mevalonate-3-phosphate 5-kinase	2.7.1.186
microbial collagenase	3.4.24.3
micrococcal nuclease	3.1.31.1
microsomal epoxide hydrolase	3.3.2.9
mitogen-activated protein kinase	2.7.11.24
molybdenum cofactor cytidylyltransferase	2.7.7.76
molybdenum cofactor guanylyltransferase	2.7.7.77
molybdopterin adenylyltransferase	2.7.7.75
molybdopterin molybdotransferase	2.10.1.1
molybdopterin synthase	2.8.1.12
monoamine oxidase	1.4.3.4
monogalactosyldiacylglycerol synthase	2.4.1.46
monoterpene epsilon-lactone hydrolase	3.1.1.83
morphine 6-dehydrogenase	1.1.1.218
muconate cycloisomerase	5.5.1.1
muconolactone Delta-isomerase	5.3.3.4
muramoyltetrapeptide carboxypeptidase	3.4.17.13
mycocerosate synthase	2.3.1.111
mycophenolic acid acyl-glucuronide esterase	3.1.1.93
mycoredoxin	1.20.4.3
mycothiol S-conjugate amidase	3.5.1.115
mycothiol synthase	2.3.1.189
mycothione reductase	1.8.1.15
myo-inosose-2 dehydratase	4.2.1.44
N-acetyl-1-D-myo-inositol-2-amino-2-deoxy-alpha-D-glucopyranosidedeacetylase	3.5.1.103
N-acetyl-gamma-glutamyl-phosphate reductase	1.2.1.38
N-acetyldiaminopimelate deacetylase	3.5.1.47
N-acetylgalactosamine kinase	2.7.1.157
N-acetylgalactosamine-4-sulfatase	3.1.6.12
N-acetylgalactosamine-6-sulfatase	3.1.6.4
N-acetylgalactosamine-N,N'-diacetylbacillosaminyl-diphospho-undecaprenol4-alpha-N-acetylgalactosaminyltransferase	2.4.1.291
N-acetylgalactosaminyl-proteoglycan 3-beta-glucuronosyltransferase	2.4.1.226
N-acetylglucosamine kinase	2.7.1.59
N-acetylglucosamine-6-phosphate deacetylase	3.5.1.25
N-acetylglucosamine-6-sulfatase	3.1.6.14
N-acetylglucosaminyl-diphospho-decaprenol L-rhamnosyltransferase	2.4.1.289
N-acetylglucosaminyldiphosphodolichol N-acetylglucosaminyltransferase	2.4.1.141
N-acetylglucosaminyldiphosphoundecaprenol N-acetyl-beta-D-mannosaminyltransferase	2.4.1.187
N-acetylhexosamine 1-kinase	2.7.1.162
N-acetyllactosaminide 3-alpha-galactosyltransferase	2.4.1.87
N-acetylmuramic acid 6-phosphate etherase	4.2.1.126
N-acetylmuramoyl-L-alanine amidase	3.5.1.28
N-acetylmuramoyl-L-alanyl-D-glutamyl-L-lysyl-(N(6)-glycyl)-D-alanyl-D-alanine-diphosphoundecaprenyl-N-acetylglucosamine:glycineglycyltransferase	2.3.2.17
N-acetylmuramoyl-L-alanyl-D-glutamyl-L-lysyl-(N(6)-triglycine)-D-alanyl-D-alanine-diphosphoundecaprenyl-N-acetylglucosamine:glycineglycyltransferase	2.3.2.18
N-acetylneuraminate epimerase	5.1.3.24
N-acetylneuraminate lyase	4.1.3.3
N-acetylneuraminate synthase	2.5.1.56
N-acetylornithine carbamoyltransferase	2.1.3.9
N-acetylphosphatidylethanolamine-hydrolyzing phospholipase D	3.1.4.54
N-acyl-D-amino-acid deacylase	3.5.1.81
N-acyl-D-glutamate deacylase	3.5.1.82
N-acylglucosamine 2-epimerase	5.1.3.8
N-acylglucosamine-6-phosphate 2-epimerase	5.1.3.9
N-acylmannosamine kinase	2.7.1.60
N-acylneuraminate cytidylyltransferase	2.7.7.43
N-acylneuraminate-9-phosphate synthase	2.5.1.57
N-carbamoyl-D-amino-acid hydrolase	3.5.1.77
N-carbamoyl-L-amino-acid hydrolase	3.5.1.87
N-carbamoylputrescine amidase	3.5.1.53
N-carbamoylsarcosine amidase	3.5.1.59
N-formylglutamate deformylase	3.5.1.68
N-formylmaleamate deformylase	3.5.1.106
N-hydroxyarylamine O-acetyltransferase	2.3.1.118
N-methylhydantoinase (ATP-hydrolyzing)	3.5.2.14
N-succinylarginine dihydrolase	3.5.3.23
N-succinylornithine carbamoyltransferase	2.1.3.11
N-sulfoglucosamine sulfohydrolase	3.10.1.1
N,N-dimethylformamidase	3.5.1.56
N,N'-diacetylbacillosaminyl-diphospho-undecaprenol alpha-1,3-N-acetylgalactosaminyltransferase	2.4.1.290
N,N'-diacetylchitobiose phosphorylase	2.4.1.280
N,N'-diacetyllegionaminate synthase	2.5.1.101
N(2)-(2-carboxyethyl)arginine synthase	2.5.1.66
N(2)-citryl-N(6)-acetyl-N(6)-hydroxylysine synthase	6.3.2.38
N(4)-(beta-N-acetylglucosaminyl)-L-asparaginase	3.5.1.26
N(5)-(carboxyethyl)ornithine synthase	1.5.1.24
N(6)-hydroxylysine O-acetyltransferase	2.3.1.102
N(6)-L-threonylcarbamoyladenine synthase	2.3.1.234
N(omega)-hydroxy-L-arginine amidinohydrolase	3.5.3.25
NAD(+) ADP-ribosyltransferase	2.4.2.30
NAD(+) diphosphatase	3.6.1.22
NAD(+) kinase	2.7.1.23
NAD(+) synthase	6.3.1.5
NAD(+) synthase (glutamine-hydrolyzing)	6.3.5.1
NAD(+)--dinitrogen-reductase ADP-D-ribosyltransferase	2.4.2.37
NAD(+)--diphthamide ADP-ribosyltransferase	2.4.2.36
NAD(P)(+) transhydrogenase (Re/Si-specific)	1.6.1.2
NAD(P)(+) transhydrogenase (Si-specific)	1.6.1.1
NAD(P)H dehydrogenase (quinone)	1.6.5.2
NAD(P)H-hydrate epimerase	5.1.99.6
NADH oxidase (H2O-forming)	1.6.3.4
NADH oxidase (H2O2-forming)	1.6.3.3
NADH peroxidase	1.11.1.1
NADP-retinol dehydrogenase	1.1.1.300
NADPH dehydrogenase	1.6.99.1
NADPH--hemoprotein reductase	1.6.2.4
NADPH:quinone reductase	1.6.5.5
naphthalene 1,2-dioxygenase	1.14.12.12
narbonolide synthase	2.3.1.240
NDP-glucose--starch glucosyltransferase	2.4.1.242
neamine transaminase	2.6.1.93
neomycin C transaminase	2.6.1.95
neopentalenolactone D synthase	1.14.13.171
neopullulanase	3.2.1.135
neprilysin	3.4.24.11
nicotianamine synthase	2.5.1.43
nicotinamidase	3.5.1.19
nicotinamide phosphoribosyltransferase	2.4.2.12
nicotinamide-nucleotide adenylyltransferase	2.7.7.1
nicotinamide-nucleotide amidase	3.5.1.42
nicotinate dehydrogenase (cytochrome)	1.17.2.1
nicotinate phosphoribosyltransferase	6.3.4.21
nicotinate-nucleotide adenylyltransferase	2.7.7.18
nicotinate-nucleotide diphosphorylase (carboxylating)	2.4.2.19
nicotinate-nucleotide--dimethylbenzimidazole phosphoribosyltransferase	2.4.2.21
nicotine blue oxidoreductase	1.1.1.328
nigerose phosphorylase	2.4.1.279
nitric oxide dioxygenase	1.14.12.17
nitric-oxide reductase (cytochrome c)	1.7.2.5
nitrilase	3.5.5.1
nitrile hydratase	4.2.1.84
nitrite reductase (cytochrome; ammonia-forming)	1.7.2.2
nitrite reductase (NADH)	1.7.1.15
nitrite reductase (NO-forming)	1.7.2.1
nitrogenase	1.18.6.1
nitronate monooxygenase	1.13.12.16
nitrous-oxide reductase	1.7.2.4
nocardicin-A epimerase	5.1.1.14
non-reducing end alpha-L-arabinofuranosidase	3.2.1.55
non-reducing end beta-L-arabinofuranosidase	3.2.1.185
non-specific protein-tyrosine kinase	2.7.10.2
non-specific serine/threonine protein kinase	2.7.11.1
nucleoside deoxyribosyltransferase	2.4.2.6
nucleoside diphosphate phosphatase	3.6.1.6
nucleoside-diphosphate kinase	2.7.4.6
nucleoside-triphosphate phosphatase	3.6.1.15
O-acetylhomoserine aminocarboxypropyltransferase	2.5.1.49
O-phospho-L-seryl-tRNA:Cys-tRNA synthase	2.5.1.73
O-phospho-L-seryl-tRNA(Sec):L-selenocysteinyl-tRNA synthase	2.9.1.2
O-phosphoserine--tRNA ligase	6.1.1.27
O-phosphoseryl-tRNA(Sec) kinase	2.7.1.164
o-pyrocatechuate decarboxylase	4.1.1.46
o-succinylbenzoate synthase	4.2.1.113
o-succinylbenzoate--CoA ligase	6.2.1.26
O-ureido-D-serine cyclo-ligase	6.3.3.5
octanoyl-[GcvH]:protein N-octanoyltransferase	2.3.1.204
oleate hydratase	4.2.1.53
oligo-1,6-glucosidase	3.2.1.10
oligogalacturonide lyase	4.2.2.6
oligonucleotidase	3.1.13.3
oligopeptidase A	3.4.24.70
oligopeptidase B	3.4.21.83
oligosaccharide 4-alpha-D-glucosyltransferase	2.4.1.161
oligosaccharide reducing-end xylanase	3.2.1.156
omega-amidase	3.5.1.3
omptin	3.4.23.49
opine dehydrogenase	1.5.1.28
ornithine aminotransferase	2.6.1.13
ornithine carbamoyltransferase	2.1.3.3
ornithine cyclodeaminase	4.3.1.12
ornithine decarboxylase	4.1.1.17
orotate phosphoribosyltransferase	2.4.2.10
orotidine-5'-phosphate decarboxylase	4.1.1.23
oxalate decarboxylase	4.1.1.2
oxalate oxidoreductase	1.2.7.10
oxalyl-CoA decarboxylase	4.1.1.8
oxepin-CoA hydrolase	3.3.2.12
oxoglutarate dehydrogenase (succinyl-transferring)	1.2.4.2
pancreatic elastase II	3.4.21.71
pantetheine-phosphate adenylyltransferase	2.7.7.3
pantoate kinase	2.7.1.169
pantoate--beta-alanine ligase (AMP-forming)	6.3.2.1
pantothenate kinase	2.7.1.33
paromamine 6'-oxidase	1.1.3.43
pectate disaccharide-lyase	4.2.2.9
pectate lyase	4.2.2.2
pectin lyase	4.2.2.10
pectinesterase	3.1.1.11
penicillin amidase	3.5.1.11
pentachlorophenol monooxygenase	1.14.13.50
pentalenene synthase	4.2.3.7
pentalenic acid synthase	1.14.15.11
pentalenolactone D synthase	1.14.13.170
pentalenolactone synthase	1.14.19.8
PepB aminopeptidase	3.4.11.23
peptidase Do	3.4.21.107
peptide chain release factor N(5)-glutamine methyltransferase	2.1.1.297
peptide deformylase	3.5.1.88
peptide-aspartate beta-dioxygenase	1.14.11.16
peptide-methionine (R)-S-oxide reductase	1.8.4.12
peptide-methionine (S)-S-oxide reductase	1.8.4.11
peptidoglycan glycosyltransferase	2.4.1.129
peptidyl-dipeptidase A	3.4.15.1
peptidyl-dipeptidase Dcp	3.4.15.5
peptidyl-Lys metalloendopeptidase	3.4.24.20
peptidylglycine monooxygenase	1.14.17.3
peptidylprolyl isomerase	5.2.1.8
perillyl-alcohol dehydrogenase	1.1.1.144
peroxidase	1.11.1.7
persulfide dioxygenase	1.13.11.18
phenol 2-monooxygenase (NADPH)	1.14.13.7
phenylacetaldehyde dehydrogenase	1.2.1.39
phenylacetaldoxime dehydratase	4.99.1.7
phenylacetate--CoA ligase	6.2.1.30
phenylacetyl-CoA 1,2-epoxidase	1.14.13.149
phenylacetyl-CoA dehydrogenase	1.17.5.1
phenylacetyl-CoA hydrolase	3.1.2.25
phenylalanine 4-monooxygenase	1.14.16.1
phenylalanine ammonia-lyase	4.3.1.24
phenylalanine dehydrogenase	1.4.1.20
phenylalanine--tRNA ligase	6.1.1.20
phenylglyoxylate dehydrogenase (acylating)	1.2.1.58
phenylpyruvate tautomerase	5.3.2.1
phosphate acetyltransferase	2.3.1.8
phosphate butyryltransferase	2.3.1.19
phosphate propanoyltransferase	2.3.1.222
phosphatidate cytidylyltransferase	2.7.7.41
phosphatidate phosphatase	3.1.3.4
phosphatidyl-N-methylethanolamine N-methyltransferase	2.1.1.71
phosphatidylcholine synthase	2.7.8.24
phosphatidylethanolamine N-methyltransferase	2.1.1.17
phosphatidylglycerol--membrane-oligosaccharide glycerophosphotransferase	2.7.8.20
phosphatidylglycerophosphatase	3.1.3.27
phosphatidylinositol diacylglycerol-lyase	4.6.1.13
phosphatidylinositol-3-phosphatase	3.1.3.64
phosphatidylinositol-3,5-bisphosphate 3-phosphatase	3.1.3.95
phosphatidylserine decarboxylase	4.1.1.65
phosphinothricin acetyltransferase	2.3.1.183
phospho-N-acetylmuramoyl-pentapeptide-transferase	2.7.8.13
phosphoadenylyl-sulfate reductase (thioredoxin)	1.8.4.8
phosphoenolpyruvate carboxykinase (ATP)	4.1.1.49
phosphoenolpyruvate carboxykinase (GTP)	4.1.1.32
phosphoenolpyruvate carboxylase	4.1.1.31
phosphoenolpyruvate mutase	5.4.2.9
phosphoenolpyruvate--protein phosphotransferase	2.7.3.9
phosphoethanolamine N-methyltransferase	2.1.1.103
phosphoglucan, water dikinase	2.7.9.5
phosphoglucomutase (alpha-D-glucose-1,6-bisphosphate-dependent)	5.4.2.2
phosphogluconate 2-dehydrogenase	1.1.1.43
phosphogluconate dehydratase	4.2.1.12
phosphogluconate dehydrogenase (NAD(+)-dependent, decarboxylating)	1.1.1.343
phosphogluconate dehydrogenase (NADP(+)-dependent, decarboxylating)	1.1.1.44
phosphoglucosamine mutase	5.4.2.10
phosphoglycerate dehydrogenase	1.1.1.95
phosphoglycerate kinase	2.7.2.3
phosphoglycerate mutase (2,3-diphosphoglycerate-dependent)	5.4.2.11
phosphoglycerate mutase (2,3-diphosphoglycerate-independent)	5.4.2.12
phosphoglycerol geranylgeranyltransferase	2.5.1.41
phosphoglycolate phosphatase	3.1.3.18
phosphoketolase	4.1.2.9
phospholipase A1	3.1.1.32
phospholipase A2	3.1.1.4
phospholipase C	3.1.4.3
phospholipase D	3.1.4.4
phosphomannomutase	5.4.2.8
phosphomethylpyrimidine synthase	4.1.99.17
phosphomevalonate decarboxylase	4.1.1.99
phosphomevalonate kinase	2.7.4.2
phosphonate dehydrogenase	1.20.1.1
phosphonoacetaldehyde hydrolase	3.11.1.1
phosphonoacetate hydrolase	3.11.1.2
phosphonopyruvate decarboxylase	4.1.1.82
phosphonopyruvate hydrolase	3.11.1.3
phosphooxymethylpyrimidine kinase	2.7.4.7
phosphopantothenate--cysteine ligase (CTP)	6.3.2.5
phosphopantothenoylcysteine decarboxylase	4.1.1.36
phosphopentomutase	5.4.2.7
phosphopyruvate hydratase	4.2.1.11
phosphoribosyl 1,2-cyclic phosphate phosphodiesterase	3.1.4.55
phosphoribosyl-AMP cyclohydrolase	3.5.4.19
phosphoribosyl-ATP diphosphatase	3.6.1.31
phosphoribosylamine--glycine ligase	6.3.4.13
phosphoribosylaminoimidazole carboxylase	4.1.1.21
phosphoribosylaminoimidazolecarboxamide formyltransferase	2.1.2.3
phosphoribosylaminoimidazolesuccinocarboxamide synthase	6.3.2.6
phosphoribosylanthranilate isomerase	5.3.1.24
phosphoribosylformylglycinamidine cyclo-ligase	6.3.3.1
phosphoribosylformylglycinamidine synthase	6.3.5.3
phosphoribosylglycinamide formyltransferase 1	2.1.2.2
phosphoribulokinase	2.7.1.19
phosphoserine phosphatase	3.1.3.3
phosphoserine transaminase	2.6.1.52
phosphosulfolactate synthase	4.4.1.19
phthalate 4,5-cis-dihydrodiol dehydrogenase	1.3.1.64
phthalate 4,5-dioxygenase	1.14.12.7
phycocyanobilin:ferredoxin oxidoreductase	1.3.7.5
phycoerythrobilin:ferredoxin oxidoreductase	1.3.7.3
phytanoyl-CoA dioxygenase	1.14.11.18
phytoene desaturase (3,4-didehydrolycopene-forming)	1.3.99.30
phytoene desaturase (lycopene-forming)	1.3.99.31
phytoene desaturase (neurosporene-forming)	1.3.99.28
phytoene desaturase (zeta-carotene-forming)	1.3.99.29
phytol kinase	2.7.1.182
pimeloyl-[acyl-carrier protein] methyl ester esterase	3.1.1.85
pimeloyl-CoA dehydrogenase	1.3.1.62
pitrilysin	3.4.24.55
plasminogen activator Pla	3.4.23.48
poly(3-hydroxybutyrate) depolymerase	3.1.1.75
poly(ADP-ribose) glycohydrolase	3.2.1.143
poly(glycerol-phosphate) alpha-glucosyltransferase	2.4.1.52
polymannosyl GlcNAc-diphospho-ditrans,octacis-undecaprenol kinase	2.7.1.181
polynucleotide adenylyltransferase	2.7.7.19
polyphosphate--glucose phosphotransferase	2.7.1.63
polyribonucleotide nucleotidyltransferase	2.7.7.8
polyvinyl alcohol dehydrogenase (cytochrome)	1.1.2.6
porphobilinogen synthase	4.2.1.24
precorrin-2 C(20)-methyltransferase	2.1.1.130
precorrin-2 dehydrogenase	1.3.1.76
precorrin-3B C(17)-methyltransferase	2.1.1.131
precorrin-3B synthase	1.14.13.83
precorrin-4 C(11)-methyltransferase	2.1.1.133
precorrin-6A reductase	1.3.1.54
precorrin-6A synthase (deacetylating)	2.1.1.152
precorrin-6B C(5,15)-methyltransferase (decarboxylating)	2.1.1.132
precorrin-8X methylmutase	5.4.99.61
preflagellin peptidase	3.4.23.52
prenylcysteine oxidase	1.8.3.5
prephenate dehydratase	4.2.1.51
prephenate dehydrogenase	1.3.1.12
prephenate dehydrogenase (NADP(+))	1.3.1.13
prepilin peptidase	3.4.23.43
preQ1 synthase	1.7.1.13
primary-amine oxidase	1.4.3.21
procollagen-proline 4-dioxygenase	1.14.11.2
proline dehydrogenase	1.5.5.2
proline racemase	5.1.1.4
proline--tRNA ligase	6.1.1.15
prolycopene isomerase	5.2.1.13
prolyl aminopeptidase	3.4.11.5
prolyl oligopeptidase	3.4.21.26
propanal dehydrogenase (CoA-propanoylating)	1.2.1.87
propanediol dehydratase	4.2.1.28
propionate CoA-transferase	2.8.3.1
propionate kinase	2.7.2.15
propionate--CoA ligase	6.2.1.17
propionyl-CoA carboxylase	6.4.1.3
prostaglandin-D synthase	5.3.99.2
prostaglandin-E synthase	5.3.99.3
prostaglandin-endoperoxide synthase	1.14.99.1
proteasome endopeptidase complex	3.4.25.1
protein arginine kinase	2.7.14.1
protein disulfide-isomerase	5.3.4.1
protein geranylgeranyltransferase type II	2.5.1.60
protein O-GlcNAcase	3.2.1.169
protein S-acyltransferase	2.3.1.225
protein xylosyltransferase	2.4.2.26
protein-arginine deiminase	3.5.3.15
protein-disulfide reductase	1.8.1.8
protein-glutamate methylesterase	3.1.1.61
protein-glutamate O-methyltransferase	2.1.1.80
protein-glutamine gamma-glutamyltransferase	2.3.2.13
protein-glutamine glutaminase	3.5.1.44
protein-histidine pros-kinase	2.7.13.1
protein-L-isoaspartate(D-aspartate) O-methyltransferase	2.1.1.77
protein-serine/threonine phosphatase	3.1.3.16
protein-tyrosine sulfotransferase	2.8.2.20
protein-tyrosine-phosphatase	3.1.3.48
protocatechuate 3,4-dioxygenase	1.13.11.3
protocatechuate 4,5-dioxygenase	1.13.11.8
protochlorophyllide reductase	1.3.1.33
protoporphyrin ferrochelatase	4.99.1.1
protoporphyrinogen IX dehydrogenase (quinone)	1.3.5.3
protoporphyrinogen oxidase	1.3.3.4
pseudaminic acid cytidylyltransferase	2.7.7.81
pseudaminic acid synthase	2.5.1.97
pseudolysin	3.4.24.26
pseudouridine kinase	2.7.1.83
pteridine reductase	1.5.1.33
pulcherriminic acid synthase	1.14.15.13
pullulanase	3.2.1.41
purine nucleosidase	3.2.2.1
purine-nucleoside phosphorylase	2.4.2.1
putrescine carbamoyltransferase	2.1.3.6
putrescine oxidase	1.4.3.10
putrescine--2-oxoglutarate transaminase	2.6.1.82
pyridoxal 4-dehydrogenase	1.1.1.107
pyridoxal 5'-phosphate synthase	1.4.3.5
pyridoxal 5'-phosphate synthase (glutamine hydrolyzing)	4.3.3.6
pyridoxal kinase	2.7.1.35
pyridoxamine--pyruvate transaminase	2.6.1.30
pyridoxine 4-dehydrogenase	1.1.1.65
pyridoxine 4-oxidase	1.1.3.12
pyridoxine 5'-phosphate synthase	2.6.99.2
pyrimidine monooxygenase	1.14.99.46
pyrimidine-nucleoside phosphorylase	2.4.2.2
pyroglutamyl-peptidase I	3.4.19.3
pyrroline-5-carboxylate reductase	1.5.1.2
pyrroloquinoline-quinone synthase	1.3.3.11
pyrrolysine--tRNA(Pyl) ligase	6.1.1.26
pyruvate carboxylase	6.4.1.1
pyruvate decarboxylase	4.1.1.1
pyruvate dehydrogenase (acetyl-transferring)	1.2.4.1
pyruvate dehydrogenase (quinone)	1.2.5.1
pyruvate kinase	2.7.1.40
pyruvate oxidase	1.2.3.3
pyruvate synthase	1.2.7.1
pyruvate, phosphate dikinase	2.7.9.1
pyruvate, water dikinase	2.7.9.2
quercetin 2,3-dioxygenase	1.13.11.24
quinate/shikimate dehydrogenase (quinone)	1.1.5.8
quinolinate synthase	2.5.1.72
quinoprotein glucose dehydrogenase (PQQ, quinone)	1.1.5.2
quorum-quenching N-acyl-homoserine lactonase	3.1.1.81
receptor protein-tyrosine kinase	2.7.10.1
repressor LexA	3.4.21.88
respiratory dimethylsulfoxide reductase	1.8.5.3
rhamnogalacturonan endolyase	4.2.2.23
rhamnogalacturonan exolyase	4.2.2.24
rhamnopyranosyl-N-acetylglucosaminyl-diphospho-decaprenol beta-1,4/1,5-galactofuranosyltransferase	2.4.1.287
rhamnulokinase	2.7.1.5
rhamnulose-1-phosphate aldolase	4.1.2.19
rhomboid protease	3.4.21.105
ribitol 2-dehydrogenase	1.1.1.56
ribitol-5-phosphate 2-dehydrogenase	1.1.1.137
riboflavin kinase	2.7.1.26
riboflavin reductase [NAD(P)H]	1.5.1.41
riboflavin synthase	2.5.1.9
ribokinase	2.7.1.15
ribonuclease D	3.1.13.5
ribonuclease E	3.1.26.12
ribonuclease H	3.1.26.4
ribonuclease III	3.1.26.3
[truncated: 466 more rows]

## Sheet: ITS
Aspergillaceae
	Combined Abundance	Georgia	Texas
Oxidoreductases	78253
Acting on the CH-OH group of donors	29828	16864	12964
Acting on diphenols and related substances as donors	2205	1217	988
Acting on a peroxide as acceptor	1411	760	651
Acting on single donors with incorporation of molecular oxygen (oxygenases). The oxygen incorporated need not be derived from O2	1885	1187	698
Acting on paired donors, with incorporation or reduction of molecular oxygen. The oxygen incorporated need not be derived from O2	16692	10261	6431
Acting on superoxide as acceptor	762	430	332
Oxidizing metal ions	91	41	50
Acting on CH or CH2 groups	359	194	165
Acting on iron-sulfur proteins as donors	89	56	33
Acting on the aldehyde or oxo group of donors	6126	3794	2332
Acting on the CH-CH group of donors	5045	3096	1949
Acting on the CH-NH2 group of donors	2772	1632	1140
Acting on the CH-NH group of donors	2858	1719	1139
Acting on NADH or NADPH	5899	3456	2443
Acting on other nitrogenous compounds as donors	121	77	44
Acting on a sulfur group of donors	811	467	344
Acting on a heme group of donors	483	318	165
Other oxidoreductases	816	624	192
Transferases	61488
Transferring one-carbon groups	8103	4504	3599
Transferring aldehyde or ketonic groups	737	415	322
Acyltransferases	10830	6539	4291
Glycosyltransferases	10785	6077	4708
Transferring alkyl or aryl groups, other than methyl groups	3575	2121	1454
Transferring nitrogenous groups	3635	2197	1438
Transferring phosphorus-containing groups	23130	13848	9282
Transferring sulfur-containing groups	693	397	296
Hydrolases	98303
Acting on ester bonds	29694	16856	12838
Acting on sulfur-nitrogen bonds	17	5	12
Glycosylases	24657	14887	9770
Acting on ether bonds	360	194	166
Acting on peptide bonds (peptidases)	15834	8922	6912
Acting on carbon-nitrogen bonds, other than peptide bonds	8739	5158	3581
Acting on acid anhydrides	17913	10873	7040
Acting on carbon-carbon bonds	885	563	322
Acting on halide bonds	204	108	96
Lyases	18870
Carbon-carbon lyases	7225	4229	2996
Carbon-oxygen lyases	8560	5151	3409
Carbon-nitrogen lyases	713	457	256
Carbon-sulfur lyases	1657	1053	604
Phosphorus-oxygen lyases	515	323	192
Other lyases	200	97	103
Isomerases	19201
Racemases and epimerases	1169	695	474
Cis-trans-isomerases	3999	2409	1590
Intramolecular oxidoreductases	10925	6443	4482
Intramolecular transferases	1945	1180	765
Intramolecular lyases	323	185	138
Other isomerases	840	509	331
Ligases	25876
Forming carbon-oxygen bonds	6573	3579	2994
Forming carbon-sulfur bonds	3525	2214	1311
Forming carbon-nitrogen bonds	13530	7204	6326
Forming carbon-carbon bonds	854	496	358
Forming phosphoric ester bonds	1394	826	568
Pseudeurotiaceae
	Combined Abundance	Georgia	Texas
Oxidoreductases	43827
Acting on the CH-OH group of donors	14903	3198	11705
Acting on diphenols and related substances as donors	1278	234	1044
Acting on a peroxide as acceptor	863	156	707
Acting on single donors with incorporation of molecular oxygen (oxygenases). The oxygen incorporated need not be derived from O2	1205	273	932
Acting on paired donors, with incorporation or reduction of molecular oxygen. The oxygen incorporated need not be derived from O2	7565	1794	5771
Acting on superoxide as acceptor	955	195	760
Oxidizing metal ions	316	78	238
Acting on CH or CH2 groups	731	156	575
Acting on iron-sulfur proteins as donors	33	0	33
Acting on the aldehyde or oxo group of donors	4037	858	3179
Acting on the CH-CH group of donors	3846	819	3027
Acting on the CH-NH2 group of donors	1370	273	1097
Acting on the CH-NH group of donors	2200	429	1771
Acting on NADH or NADPH	2549	507	2042
Acting on other nitrogenous compounds as donors	191	39	152
Acting on a sulfur group of donors	1047	234	813
Acting on a heme group of donors	264	0	264
Other oxidoreductases	474	117	357
Transferases	59625
Transferring one-carbon groups	8989	1950	7039
Transferring aldehyde or ketonic groups	540	117	423
Acyltransferases	9496	2067	7429
Glycosyltransferases	10222	2067	8155
Transferring alkyl or aryl groups, other than methyl groups	3174	702	2472
Transferring nitrogenous groups	3181	663	2518
Transferring phosphorus-containing groups	23167	4407	18760
Transferring sulfur-containing groups	856	195	661
Hydrolases	78607
Acting on ester bonds	26075	5304	20771
Glycosylases	13264	2769	10495
Acting on ether bonds	349	78	271
Acting on peptide bonds (peptidases)	14672	3198	11474
Acting on carbon-nitrogen bonds, other than peptide bonds	7093	1482	5611
Acting on acid anhydrides	16173	2925	13248
Acting on carbon-carbon bonds	823	195	628
Acting on halide bonds	158	39	119
Lyases	14910
Carbon-carbon lyases	4518	936	3582
Carbon-oxygen lyases	7402	1599	5803
Carbon-nitrogen lyases	731	156	575
Carbon-sulfur lyases	1587	351	1236
Phosphorus-oxygen lyases	323	39	284
Other lyases	349	78	271
Isomerases	12099
Racemases and epimerases	823	195	628
Cis-trans-isomerases	3115	663	2452
Intramolecular oxidoreductases	5197	1014	4183
Intramolecular transferases	2009	390	1619
Intramolecular lyases	191	39	152
Other isomerases	764	156	608
Ligases	29068
Forming carbon-oxygen bonds	6876	1404	5472
Forming carbon-sulfur bonds	2127	468	1659
Forming carbon-nitrogen bonds	18339	4095	14244
Forming carbon-carbon bonds	823	195	628
Forming phosphoric ester bonds	903	117	786
Malasseziaceae
	Combined Abundance	Georgia	Texas
Oxidoreductases	17640
Acting on the CH-OH group of donors	5901	1246	4655
Acting on diphenols and related substances as donors	1152	245	907
Acting on a peroxide as acceptor	648	139	509
Acting on single donors with incorporation of molecular oxygen (oxygenases). The oxygen incorporated need not be derived from O2	2	0	2
Acting on paired donors, with incorporation or reduction of molecular oxygen. The oxygen incorporated need not be derived from O2	1052	226	826
Acting on superoxide as acceptor	386	82	304
Acting on CH or CH2 groups	258	55	203
Acting on iron-sulfur proteins as donors	128	27	101
Acting on the aldehyde or oxo group of donors	1671	354	1317
Acting on the CH-CH group of donors	2317	493	1824
Acting on the CH-NH2 group of donors	644	136	508
Acting on the CH-NH group of donors	1281	271	1010
Acting on NADH or NADPH	1173	250	923
Acting on other nitrogenous compounds as donors	1	0	1
Acting on a sulfur group of donors	382	81	301
Acting on a heme group of donors	644	136	508
Transferases	31597
Transferring one-carbon groups	2949	623	2326
Transferring aldehyde or ketonic groups	256	54	202
Acyltransferases	4638	984	3654
Glycosyltransferases	4488	952	3536
Transferring alkyl or aryl groups, other than methyl groups	1160	246	914
Transferring nitrogenous groups	1540	325	1215
Transferring phosphorus-containing groups	16183	3439	12744
Transferring sulfur-containing groups	383	81	302
Hydrolases	48876
Acting on ester bonds	13262	2816	10446
Glycosylases	10432	2232	8200
Acting on ether bonds	129	27	102
Acting on peptide bonds (peptidases)	8856	1884	6972
Acting on carbon-nitrogen bonds, other than peptide bonds	1674	353	1321
Acting on acid anhydrides	14522	3089	11433
Acting on carbon-carbon bonds	1	0	1
Lyases	6692
Carbon-carbon lyases	2823	596	2227
Carbon-oxygen lyases	2703	573	2130
Carbon-nitrogen lyases	383	81	302
Carbon-sulfur lyases	263	55	208
Phosphorus-oxygen lyases	392	85	307
Other lyases	128	27	101
Isomerases	6073
Racemases and epimerases	261	55	206
Cis-trans-isomerases	1687	361	1326
Intramolecular oxidoreductases	2319	489	1830
Intramolecular transferases	1292	272	1020
Intramolecular lyases	128	27	101
Other isomerases	386	82	304
Ligases	11297
Forming carbon-oxygen bonds	4225	893	3332
Forming carbon-sulfur bonds	1161	247	914
Forming carbon-nitrogen bonds	5132	1089	4043
Forming carbon-carbon bonds	258	55	203
Forming phosphoric ester bonds	521	111	410
Pleosporaceae
	Combined Abundance	Georgia	Texas
Oxidoreductases	60073
Acting on the CH-OH group of donors	24390	3536	20854
Acting on diphenols and related substances as donors	1877	272	1605
Acting on a peroxide as acceptor	1407	204	1203
Acting on single donors with incorporation of molecular oxygen (oxygenases). The oxygen incorporated need not be derived from O2	1291	187	1104
Acting on paired donors, with incorporation or reduction of molecular oxygen. The oxygen incorporated need not be derived from O2	10679	1547	9132
Acting on superoxide as acceptor	588	85	503
Acting on CH or CH2 groups	236	34	202
Acting on iron-sulfur proteins as donors	118	17	101
Acting on the aldehyde or oxo group of donors	5156	748	4408
Acting on the CH-CH group of donors	4114	595	3519
Acting on the CH-NH2 group of donors	1990	289	1701
Acting on the CH-NH group of donors	2117	306	1811
Acting on NADH or NADPH	4813	697	4116
Acting on other nitrogenous compounds as donors	118	17	101
Acting on a sulfur group of donors	470	68	402
Acting on a heme group of donors	709	102	607
Transferases	45601
Transferring one-carbon groups	4005	578	3427
Transferring aldehyde or ketonic groups	469	68	401
Acyltransferases	9272	1343	7929
Glycosyltransferases	6925	1003	5922
Transferring alkyl or aryl groups, other than methyl groups	2232	323	1909
Transferring nitrogenous groups	2354	340	2014
Transferring phosphorus-containing groups	19991	2890	17101
Transferring sulfur-containing groups	353	51	302
Hydrolases	78431
Acting on ester bonds	22211	3213	18998
Glycosylases	20739	3009	17730
Acting on ether bonds	236	34	202
Acting on peptide bonds (peptidases)	11397	1649	9748
Acting on carbon-nitrogen bonds, other than peptide bonds	7035	1020	6015
Acting on acid anhydrides	16344	2363	13981
Acting on carbon-carbon bonds	469	68	401
Lyases	11758
Carbon-carbon lyases	4816	697	4119
Carbon-oxygen lyases	4823	697	4126
Carbon-nitrogen lyases	354	51	303
Carbon-sulfur lyases	826	119	707
Phosphorus-oxygen lyases	822	119	703
Other lyases	117	17	100
Isomerases	17380
Racemases and epimerases	1174	170	1004
Cis-trans-isomerases	3868	561	3307
Intramolecular oxidoreductases	9508	1377	8131
Intramolecular transferases	1772	255	1517
Intramolecular lyases	235	34	201
Other isomerases	823	119	704
Ligases	17277
Forming carbon-oxygen bonds	4360	629	3731
Forming carbon-sulfur bonds	3521	510	3011
Forming carbon-nitrogen bonds	6467	935	5532
Forming carbon-carbon bonds	471	68	403
Forming phosphoric ester bonds	2458	357	2101
Sporidiobolaceae
	Combined Abundance	Georgia	Texas
Oxidoreductases	20129
Acting on the CH-OH group of donors	7508	5002	2506
Acting on diphenols and related substances as donors	533	183	350
Acting on a peroxide as acceptor	543	305	238
Acting on single donors with incorporation of molecular oxygen (oxygenases). The oxygen incorporated need not be derived from O2	417	305	112
Acting on paired donors, with incorporation or reduction of molecular oxygen. The oxygen incorporated need not be derived from O2	2081	1525	556
Acting on superoxide as acceptor	455	305	150
Oxidizing metal ions	61	61	0
Acting on CH or CH2 groups	285	183	102
Acting on iron-sulfur proteins as donors	34	0	34
Acting on the aldehyde or oxo group of donors	1929	1281	648
Acting on the CH-CH group of donors	1659	915	744
Acting on the CH-NH2 group of donors	800	488	312
Acting on the CH-NH group of donors	975	549	426
Acting on NADH or NADPH	1607	1037	570
Acting on other nitrogenous compounds as donors	95	61	34
Acting on a sulfur group of donors	407	305	102
Acting on a heme group of donors	252	0	252
Other oxidoreductases	488	488	0
Transferases	27217
Transferring one-carbon groups	3673	2501	1172
Transferring aldehyde or ketonic groups	495	427	68
Acyltransferases	4036	2440	1596
Glycosyltransferases	4456	2562	1894
Transferring alkyl or aryl groups, other than methyl groups	1060	610	450
Transferring nitrogenous groups	1455	915	540
Transferring phosphorus-containing groups	11903	6039	5864
Transferring sulfur-containing groups	139	61	78
Hydrolases	38964
Acting on ester bonds	12106	7320	4786
Glycosylases	7240	3172	4068
Acting on ether bonds	166	122	44
Acting on peptide bonds (peptidases)	6795	4697	2098
Acting on carbon-nitrogen bonds, other than peptide bonds	4232	3050	1182
Acting on acid anhydrides	8015	3721	4294
Acting on carbon-carbon bonds	288	244	44
Acting on halide bonds	122	122	0
Lyases	6208
Carbon-carbon lyases	2098	1220	878
Carbon-oxygen lyases	2852	1830	1022
Carbon-nitrogen lyases	295	183	112
Carbon-sulfur lyases	556	366	190
Phosphorus-oxygen lyases	251	61	190
Other lyases	156	122	34
Isomerases	5831
Racemases and epimerases	267	183	84
Cis-trans-isomerases	1556	854	702
Intramolecular oxidoreductases	2502	1220	1282
Intramolecular transferases	1021	549	472
Intramolecular lyases	95	61	34
Other isomerases	390	244	146
Ligases	11791
Forming carbon-oxygen bonds	3482	2318	1164
Forming carbon-sulfur bonds	552	244	308
Forming carbon-nitrogen bonds	6967	5185	1782
Forming carbon-carbon bonds	115	61	54
Forming phosphoric ester bonds	675	183	492
Nectriaceae
	Combined Abundance	Georgia	Texas
Oxidoreductases	30006
Acting on the CH-OH group of donors	11976	2376	9600
Acting on diphenols and related substances as donors	697	187	510
Acting on a peroxide as acceptor	522	132	390
Acting on single donors with incorporation of molecular oxygen (oxygenases). The oxygen incorporated need not be derived from O2	541	121	420
Acting on paired donors, with incorporation or reduction of molecular oxygen. The oxygen incorporated need not be derived from O2	5638	1078	4560
Acting on superoxide as acceptor	205	55	150
Acting on CH or CH2 groups	82	22	60
Acting on iron-sulfur proteins as donors	41	11	30
Acting on the aldehyde or oxo group of donors	2263	583	1680
Acting on the CH-CH group of donors	1845	495	1350
Acting on the CH-NH2 group of donors	1295	275	1020
Acting on the CH-NH group of donors	1396	286	1110
Acting on NADH or NADPH	2953	583	2370
Acting on other nitrogenous compounds as donors	41	11	30
Acting on a sulfur group of donors	276	66	210
Acting on a heme group of donors	235	55	180
Transferases	20088
Transferring one-carbon groups	1659	429	1230
Transferring aldehyde or ketonic groups	314	44	270
Acyltransferases	3569	869	2700
Glycosyltransferases	3233	803	2430
Transferring alkyl or aryl groups, other than methyl groups	1265	275	990
Transferring nitrogenous groups	1361	341	1020
Transferring phosphorus-containing groups	8564	2024	6540
Transferring sulfur-containing groups	123	33	90
Hydrolases	32787
Acting on ester bonds	7776	2046	5730
Acting on sulfur-nitrogen bonds	71	11	60
Glycosylases	10150	2200	7950
Acting on ether bonds	82	22	60
Acting on peptide bonds (peptidases)	4602	1122	3480
Acting on carbon-nitrogen bonds, other than peptide bonds	3082	682	2400
Acting on acid anhydrides	6819	1749	5070
Acting on carbon-carbon bonds	205	55	150
Lyases	5727
Carbon-carbon lyases	2262	462	1800
Carbon-oxygen lyases	2304	594	1710
Carbon-nitrogen lyases	396	66	330
Carbon-sulfur lyases	519	99	420
Phosphorus-oxygen lyases	205	55	150
Other lyases	41	11	30
Isomerases	9063
Racemases and epimerases	347	77	270
Cis-trans-isomerases	1446	396	1050
Intramolecular oxidoreductases	6166	1276	4890
Intramolecular transferases	686	176	510
Intramolecular lyases	142	22	120
Other isomerases	276	66	210
Ligases	6168
Forming carbon-oxygen bonds	1506	396	1110
Forming carbon-sulfur bonds	1620	330	1290
Forming carbon-nitrogen bonds	2307	627	1680
Forming carbon-carbon bonds	123	33	90
Forming phosphoric ester bonds	612	132	480

## Sheet: ITS EC Numbers
Name	EC numbers
(+)-neomenthol dehydrogenase	1.1.1.208
(2E,6E)-farnesyl diphosphate synthase	2.5.1.10
(R,R)-butanediol dehydrogenase	1.1.1.4
(R)-6-hydroxynicotine oxidase	1.5.3.6
(R)-mandelonitrile lyase	4.1.2.10
(S)-2-haloacid dehalogenase	3.8.1.2
(S)-2-hydroxy-acid oxidase	1.1.3.15
[acyl-carrier-protein] S-malonyltransferase	2.3.1.39
[cytochrome c]-lysine N-methyltransferase	2.1.1.59
[formate-C-acetyltransferase]-activating enzyme	1.97.1.4
[myosin-light-chain] phosphatase	3.1.3.53
[pyruvate dehydrogenase (acetyl-transferring)]-phosphatase	3.1.3.43
[ribulose-bisphosphate carboxylase]-lysine N-methyltransferase	2.1.1.127
1-(5-phosphoribosyl)-5-[(5-phosphoribosylamino)methylideneamino]imidazole-4-carboxamideisomerase	5.3.1.16
1-acylglycerol-3-phosphate O-acyltransferase	2.3.1.51
1-acylglycerophosphocholine O-acyltransferase	2.3.1.23
1-alkyl-2-acetylglycerophosphocholine esterase	3.1.1.47
1-aminocyclopropane-1-carboxylate synthase	4.4.1.14
1-phosphatidylinositol 4-kinase	2.7.1.67
1-phosphatidylinositol-4-phosphate 5-kinase	2.7.1.68
1,3-beta-glucan synthase	2.4.1.34
1,4-alpha-glucan branching enzyme	2.4.1.18
1,4-beta-D-xylan synthase	2.4.2.24
11beta-hydroxysteroid dehydrogenase	1.1.1.146
12-oxophytodienoate reductase	1.3.1.42
15-cis-phytoene synthase	2.5.1.32
15-hydroxyprostaglandin dehydrogenase (NAD(+))	1.1.1.141
15-oxoprostaglandin 13-reductase	1.3.1.48
17beta-estradiol 17-dehydrogenase	1.1.1.62
2-acylglycerol O-acyltransferase	2.3.1.22
2-amino-4-hydroxy-6-hydroxymethyldihydropteridine diphosphokinase	2.7.6.3
2-aminomuconate deaminase	3.5.99.5
2-C-methyl-D-erythritol 2,4-cyclodiphosphate synthase	4.6.1.12
2-dehydro-3-deoxyglucarate aldolase	4.1.2.20
2-dehydropantoate 2-reductase	1.1.1.169
2-deoxy-D-gluconate 3-dehydrogenase	1.1.1.125
2-deoxyglucose-6-phosphatase	3.1.3.68
2-hydroxy-3-oxopropionate reductase	1.1.1.60
2-methylacyl-CoA dehydrogenase	1.3.99.12
2-methylcitrate dehydratase	4.2.1.79
2,3-dihydro-2,3-dihydroxybenzoate dehydrogenase	1.3.1.28
2,4-dichlorophenol 6-monooxygenase	1.14.13.20
2,4-dienoyl-CoA reductase [(2E)-enoyl-CoA-producing]	1.3.1.34
2'-hydroxyisoflavone reductase	1.3.1.45
2',3'-cyclic-nucleotide 3'-phosphodiesterase	3.1.4.37
20alpha-hydroxysteroid dehydrogenase	1.1.1.149
3-carboxy-cis,cis-muconate cycloisomerase	5.5.1.2
3-dehydroquinate dehydratase	4.2.1.10
3-dehydrosphinganine reductase	1.1.1.102
3-demethylubiquinol 3-O-methyltransferase	2.1.1.64
3-hydroxyacyl-CoA dehydrogenase	1.1.1.35
3-hydroxyanthranilate 3,4-dioxygenase	1.13.11.6
3-hydroxybutyrate dehydrogenase	1.1.1.30
3-hydroxybutyryl-CoA dehydratase	4.2.1.55
3-hydroxybutyryl-CoA dehydrogenase	1.1.1.157
3-hydroxyisobutyrate dehydrogenase	1.1.1.31
3-hydroxyisobutyryl-CoA hydrolase	3.1.2.4
3-hydroxyphenylacetate 6-hydroxylase	1.14.13.63
3-isopropylmalate dehydratase	4.2.1.33
3-isopropylmalate dehydrogenase	1.1.1.85
3-mercaptopyruvate sulfurtransferase	2.8.1.2
3-methyl-2-oxobutanoate dehydrogenase (2-methylpropanoyl-transferring)	1.2.4.4
3-methyl-2-oxobutanoate hydroxymethyltransferase	2.1.2.11
3-oxo-5alpha-steroid 4-dehydrogenase (acceptor)	1.3.99.5
3-oxo-5alpha-steroid 4-dehydrogenase (NADP(+))	1.3.1.22
3-oxoacid CoA-transferase	2.8.3.5
3-oxoacyl-[acyl-carrier-protein] reductase	1.1.1.100
3-oxoadipate CoA-transferase	2.8.3.6
3-phytase	3.1.3.8
3',5'-cyclic-GMP phosphodiesterase	3.1.4.35
3',5'-cyclic-nucleotide phosphodiesterase	3.1.4.17
3'(2'),5'-bisphosphate nucleotidase	3.1.3.7
3beta-hydroxysteroid-4alpha-carboxylate 3-dehydrogenase(decarboxylating)	1.1.1.170
4-aminobutyrate--2-oxoglutarate transaminase	2.6.1.19
4-carboxymuconolactone decarboxylase	4.1.1.44
4-coumarate--CoA ligase	6.2.1.12
4-dimethylallyltryptophan synthase	2.5.1.34
4-galactosyl-N-acetylglucosaminide 3-alpha-L-fucosyltransferase	2.4.1.152
4-hydroxybenzoate polyprenyltransferase	2.5.1.39
4-hydroxyphenylpyruvate dioxygenase	1.13.11.27
4-nitrophenylphosphatase	3.1.3.41
4a-hydroxytetrahydrobiopterin dehydratase	4.2.1.96
5-amino-6-(5-phosphoribosylamino)uracil reductase	1.1.1.193
5-aminolevulinate synthase	2.3.1.37
5-carboxymethyl-2-hydroxymuconate Delta-isomerase	5.3.3.10
5-formyltetrahydrofolate cyclo-ligase	6.3.3.2
5-methyltetrahydropteroyltriglutamate--homocysteine S-methyltransferase	2.1.1.14
5-oxoprolinase (ATP-hydrolyzing)	3.5.2.9
5'-nucleotidase	3.1.3.5
6-phosphofructo-2-kinase	2.7.1.105
6-phosphofructokinase	2.7.1.11
6-phosphogluconolactonase	3.1.1.31
7-dehydrocholesterol reductase	1.3.1.21
7alpha-hydroxysteroid dehydrogenase	1.1.1.159
8-amino-7-oxononanoate synthase	2.3.1.47
acetate kinase	2.7.2.1
acetate--CoA ligase	6.2.1.1
acetoacetate decarboxylase	4.1.1.4
acetoacetate--CoA ligase	6.2.1.16
acetyl-CoA C-acetyltransferase	2.3.1.9
acetyl-CoA C-acyltransferase	2.3.1.16
acetyl-CoA carboxylase	6.4.1.2
acetyl-CoA hydrolase	3.1.2.1
acetylcholinesterase	3.1.1.7
acetylglutamate kinase	2.7.2.8
acetylornithine deacetylase	3.5.1.16
acetylornithine transaminase	2.6.1.11
acetylserotonin O-methyltransferase	2.1.1.4
acetylspermidine deacetylase	3.5.1.48
acetylxylan esterase	3.1.1.72
acid phosphatase	3.1.3.2
aconitate hydratase	4.2.1.3
acrosin	3.4.21.10
acyl-[acyl-carrier-protein]--UDP-N-acetylglucosamine O-acyltransferase	2.3.1.129
acyl-CoA oxidase	1.3.3.6
acylaminoacyl-peptidase	3.4.19.1
acylglycerol kinase	2.7.1.94
acylglycerol lipase	3.1.1.23
acylglycerone-phosphate reductase	1.1.1.101
acylphosphatase	3.6.1.7
acylpyruvate hydrolase	3.7.1.5
adenine deaminase	3.5.4.2
adenine phosphoribosyltransferase	2.4.2.7
adenosine deaminase	3.5.4.4
adenosine kinase	2.7.1.20
adenosylhomocysteinase	3.3.1.1
adenosylmethionine decarboxylase	4.1.1.50
adenosylmethionine--8-amino-7-oxononanoate transaminase	2.6.1.62
adenylate cyclase	4.6.1.1
adenylate kinase	2.7.4.3
adenylosuccinate lyase	4.3.2.2
adenylosuccinate synthase	6.3.4.4
adenylyl-sulfate kinase	2.7.1.25
ADP-ribose diphosphatase	3.6.1.13
ADP-sugar diphosphatase	3.6.1.21
agmatinase	3.5.3.11
agmatine deiminase	3.5.3.12
alanine racemase	5.1.1.1
alanine transaminase	2.6.1.2
alanine--glyoxylate transaminase	2.6.1.44
alanine--tRNA ligase	6.1.1.7
alcohol dehydrogenase	1.1.1.1
alcohol dehydrogenase (NADP(+))	1.1.1.2
alcohol O-acetyltransferase	2.3.1.84
alcohol oxidase	1.1.3.13
aldehyde dehydrogenase (NAD(+))	1.2.1.3
aldehyde dehydrogenase [NAD(P)(+)]	1.2.1.5
aldose 1-epimerase	5.1.3.3
aldose reductase	1.1.1.21
aldose-6-phosphate reductase (NADPH)	1.1.1.200
alkaline phosphatase	3.1.3.1
alkane 1-monooxygenase	1.14.15.3
alkylglycerol monooxygenase	1.14.16.5
alkylglycerone-phosphate synthase	2.5.1.26
all-trans-retinol dehydrogenase (NAD(+))	1.1.1.105
allantoate deiminase	3.5.3.9
allantoicase	3.5.3.4
allantoin racemase	5.1.99.3
allantoinase	3.5.2.5
alliin lyase	4.4.1.4
alpha-1,3-glucan synthase	2.4.1.183
alpha-1,3-mannosyl-glycoprotein 2-beta-N-acetylglucosaminyltransferase	2.4.1.101
alpha-1,3-mannosyl-glycoprotein 4-beta-N-acetylglucosaminyltransferase	2.4.1.145
alpha-1,6-mannosyl-glycoprotein 6-beta-N-acetylglucosaminyltransferase	2.4.1.155
alpha-amylase	3.2.1.1
alpha-galactosidase	3.2.1.22
alpha-glucosidase	3.2.1.20
alpha-glucuronidase	3.2.1.139
alpha-L-fucosidase	3.2.1.51
alpha-L-rhamnosidase	3.2.1.40
alpha-mannosidase	3.2.1.24
alpha-methylacyl-CoA racemase	5.1.99.4
alpha-N-acetylgalactosaminidase	3.2.1.49
alpha-N-acetylglucosaminidase	3.2.1.50
alpha,alpha-phosphotrehalase	3.2.1.93
alpha,alpha-trehalase	3.2.1.28
alpha,alpha-trehalose-phosphate synthase (UDP-forming)	2.4.1.15
amidase	3.5.1.4
amidophosphoribosyltransferase	2.4.2.14
amino-acid N-acetyltransferase	2.3.1.1
aminoacyl-tRNA hydrolase	3.1.1.29
aminobutyraldehyde dehydrogenase	1.2.1.19
aminocarboxymuconate-semialdehyde decarboxylase	4.1.1.45
aminomethyltransferase	2.1.2.10
aminopeptidase I	3.4.11.22
aminopeptidase Y	3.4.11.15
AMP deaminase	3.5.4.6
amylosucrase	2.4.1.4
anthranilate phosphoribosyltransferase	2.4.2.18
anthranilate synthase	4.1.3.27
apyrase	3.6.1.5
arabinan endo-1,5-alpha-L-arabinosidase	3.2.1.99
arabinogalactan endo-beta-1,4-galactanase	3.2.1.89
arabinose-5-phosphate isomerase	5.3.1.13
arachidonate 12-lipoxygenase	1.13.11.31
arachidonate 15-lipoxygenase	1.13.11.33
arachidonate 5-lipoxygenase	1.13.11.34
aralkylamine N-acetyltransferase	2.3.1.87
arginase	3.5.3.1
arginine decarboxylase	4.1.1.19
arginine kinase	2.7.3.3
arginine--tRNA ligase	6.1.1.19
argininosuccinate lyase	4.3.2.1
argininosuccinate synthase	6.3.4.5
arginyltransferase	2.3.2.8
aromatic-L-amino-acid decarboxylase	4.1.1.28
arsenite methyltransferase	2.1.1.137
aryl-alcohol dehydrogenase	1.1.1.90
aryl-alcohol dehydrogenase (NADP(+))	1.1.1.91
arylamine N-acetyltransferase	2.3.1.5
arylformamidase	3.5.1.9
arylsulfatase (type I)	3.1.6.1
asparaginase	3.5.1.1
asparagine synthase (glutamine-hydrolyzing)	6.3.5.4
asparagine--tRNA ligase	6.1.1.22
aspartate carbamoyltransferase	2.1.3.2
aspartate kinase	2.7.2.4
aspartate N-acetyltransferase	2.3.1.17
aspartate transaminase	2.6.1.1
aspartate--ammonia ligase	6.3.1.1
aspartate--tRNA ligase	6.1.1.12
aspartate-semialdehyde dehydrogenase	1.2.1.11
aspartyl aminopeptidase	3.4.11.21
aspergillopepsin I	3.4.23.18
Aspergillus nuclease S1	3.1.30.1
assimilatory sulfite reductase (ferredoxin)	1.8.7.1
assimilatory sulfite reductase (NADPH)	1.8.1.2
astacin	3.4.24.21
ATP adenylyltransferase	2.7.7.53
ATP diphosphatase	3.6.1.8
ATP phosphoribosyltransferase	2.4.2.17
ATP-dependent NAD(P)H-hydrate dehydratase	4.2.1.93
bacillolysin	3.4.24.28
bacterial leucyl aminopeptidase	3.4.11.10
barrierpepsin	3.4.23.35
benzaldehyde dehydrogenase (NAD(+))	1.2.1.28
benzene 1,2-dioxygenase	1.14.12.3
beta-1,3-galactosyl-O-glycosyl-glycoprotein beta-1,6-N-acetylglucosaminyltransferase	2.4.1.102
beta-1,4-mannosyl-glycoprotein 4-beta-N-acetylglucosaminyltransferase	2.4.1.144
beta-Ala-His dipeptidase	3.4.13.20
beta-aspartyl-peptidase	3.4.19.5
beta-fructofuranosidase	3.2.1.26
beta-galactosidase	3.2.1.23
beta-glucosidase	3.2.1.21
beta-glucuronidase	3.2.1.31
beta-ketoacyl-[acyl-carrier-protein] synthase I	2.3.1.41
beta-lactamase	3.5.2.6
beta-mannosidase	3.2.1.25
beta-N-acetylhexosaminidase	3.2.1.52
beta-ureidopropionase	3.5.1.6
betaine-aldehyde dehydrogenase	1.2.1.8
bilirubin oxidase	1.3.3.5
biliverdin reductase	1.3.1.24
biotin carboxylase	6.3.4.14
biotin synthase	2.8.1.6
biotin--[biotin carboxyl-carrier protein] ligase	6.3.4.15
bis(5'-adenosyl)-triphosphatase	3.6.1.29
bis(5'-nucleosyl)-tetraphosphatase (asymmetrical)	3.6.1.17
bis(5'-nucleosyl)-tetraphosphatase (symmetrical)	3.6.1.41
bleomycin hydrolase	3.4.22.40
branched-chain-amino-acid transaminase	2.6.1.42
caffeate O-methyltransferase	2.1.1.68
caffeoyl-CoA O-methyltransferase	2.1.1.104
calmodulin-lysine N-methyltransferase	2.1.1.60
camphor 5-monooxygenase	1.14.15.1
candidapepsin	3.4.23.24
carbamoyl-phosphate synthase (glutamine-hydrolyzing)	6.3.5.5
carbonic anhydrase	4.2.1.1
carbonyl reductase (NADPH)	1.1.1.184
carboxy-cis,cis-muconate cyclase	5.5.1.5
carboxylesterase	3.1.1.1
carboxymethylenebutenolidase	3.1.1.45
carboxypeptidase A	3.4.17.1
carboxypeptidase A2	3.4.17.15
carboxypeptidase B	3.4.17.2
carboxypeptidase C	3.4.16.5
carboxypeptidase D	3.4.16.6
carboxypeptidase U	3.4.17.20
carboxyvinyl-carboxyphosphonate phosphorylmutase	2.7.8.23
carnitine O-acetyltransferase	2.3.1.7
carnitine O-palmitoyltransferase	2.3.1.21
carnosine synthase	6.3.2.11
caspase-1	3.4.22.36
catalase	1.11.1.6
catechol 1,2-dioxygenase	1.13.11.1
catechol O-methyltransferase	2.1.1.6
catechol oxidase	1.10.3.1
cathepsin D	3.4.23.5
cathepsin E	3.4.23.34
cathepsin H	3.4.22.16
cathepsin K	3.4.22.38
cathepsin O	3.4.22.42
CDP-diacylglycerol--glycerol-3-phosphate 1-phosphatidyltransferase	2.7.8.5
CDP-diacylglycerol--inositol 3-phosphatidyltransferase	2.7.8.11
CDP-diacylglycerol--serine O-phosphatidyltransferase	2.7.8.8
cellobiose dehydrogenase (acceptor)	1.1.99.18
cellulase	3.2.1.4
cellulose 1,4-beta-cellobiosidase (non-reducing end)	3.2.1.91
cellulose synthase (UDP-forming)	2.4.1.12
ceramidase	3.5.1.23
ceramide glucosyltransferase	2.4.1.80
cerebroside-sulfatase	3.1.6.8
cerevisin	3.4.21.48
chalcone synthase	2.3.1.74
chitin deacetylase	3.5.1.41
chitin synthase	2.4.1.16
chitinase	3.2.1.14
chitobiosyldiphosphodolichol beta-mannosyltransferase	2.4.1.142
chitosanase	3.2.1.132
chloride peroxidase	1.11.1.10
cholestenol Delta-isomerase	5.3.3.5
cholesterol monooxygenase (side-chain-cleaving)	1.14.15.6
cholesterol oxidase	1.1.3.6
choline dehydrogenase	1.1.99.1
choline kinase	2.7.1.32
choline O-acetyltransferase	2.3.1.6
choline oxidase	1.1.3.17
choline-phosphate cytidylyltransferase	2.7.7.15
choline-sulfatase	3.1.6.6
cholinesterase	3.1.1.8
choriolysin H	3.4.24.67
chorismate mutase	5.4.99.5
chymosin	3.4.23.4
chymotrypsin	3.4.21.1
cinnamoyl-CoA reductase	1.2.1.44
cinnamyl-alcohol dehydrogenase	1.1.1.195
cis-aconitate decarboxylase	4.1.1.6
citrate (pro-3S)-lyase	4.1.3.6
citrate (Si)-synthase	2.3.3.1
citrate-lyase deacetylase	3.1.2.16
coagulation factor IXa	3.4.21.22
coagulation factor VIIa	3.4.21.21
complement factor D	3.4.21.46
coniferyl-alcohol glucosyltransferase	2.4.1.111
coproporphyrinogen oxidase	1.3.3.3
corrinoid adenosyltransferase	2.5.1.17
creatine kinase	2.7.3.2
CTP synthase (glutamine hydrolyzing)	6.3.4.2
cucumisin	3.4.21.25
cutinase	3.1.1.74
cyanamide hydratase	4.2.1.69
cyanide hydratase	4.2.1.66
cycloeucalenol cycloisomerase	5.5.1.9
cyclohexanone monooxygenase	1.14.13.22
cyclopropane-fatty-acyl-phospholipid synthase	2.1.1.79
cystathionine beta-lyase	4.4.1.8
cystathionine beta-synthase	4.2.1.22
cystathionine gamma-lyase	4.4.1.1
cysteine dioxygenase	1.13.11.20
cysteine--tRNA ligase	6.1.1.16
cytidine deaminase	3.5.4.5
cytochrome-b5 reductase	1.6.2.2
cytochrome-c peroxidase	1.11.1.5
cytosine deaminase	3.5.4.1
cytosol alanyl aminopeptidase	3.4.11.14
cytosol non-specific dipeptidase	3.4.13.18
D-amino-acid N-acetyltransferase	2.3.1.36
D-amino-acid oxidase	1.4.3.3
D-arabinitol 2-dehydrogenase	1.1.1.250
D-arabinono-1,4-lactone oxidase	1.1.3.37
D-arabinose 1-dehydrogenase (NAD(+))	1.1.1.116
D-arabinose 1-dehydrogenase [NAD(P)(+)]	1.1.1.117
D-aspartate oxidase	1.4.3.1
D-iditol 2-dehydrogenase	1.1.1.15
D-lactate dehydrogenase	1.1.1.28
D-lactate dehydrogenase (cytochrome)	1.1.2.4
D-malate dehydrogenase (decarboxylating)	1.1.1.83
D-ribulokinase	2.7.1.47
D-stereospecific aminopeptidase	3.4.11.19
D-xylose 1-dehydrogenase (NADP(+), D-xylono-1,5-lactone-forming)	1.1.1.179
D-xylulose reductase	1.1.1.9
dCMP deaminase	3.5.4.12
dCTP deaminase	3.5.4.13
Deleted entry-1	1.3.99.1
Deleted entry-2	1.6.99.3
Deleted entry-3	1.8.99.1
Deleted entry-4	3.1.2.15
Deleted entry-5	3.6.1.3
Delta(3)-Delta(2)-enoyl-CoA isomerase	5.3.3.8
Delta(4)-3-oxosteroid 5beta-reductase	1.3.1.3
demethylsterigmatocystin 6-O-methyltransferase	2.1.1.109
deoxycytidine kinase	2.7.1.74
deoxyhypusine monooxygenase	1.14.99.29
deoxyribodipyrimidine photo-lyase	4.1.99.3
deoxyribonuclease I	3.1.21.1
deoxyribonuclease IV	3.1.21.2
deoxyribose-phosphate aldolase	4.1.2.4
dephospho-CoA kinase	2.7.1.24
dethiobiotin synthase	6.3.3.3
deuterolysin	3.4.24.39
dGTPase	3.1.5.1
diacylglycerol cholinephosphotransferase	2.7.8.2
diacylglycerol kinase (ATP)	2.7.1.107
diacylglycerol O-acyltransferase	2.3.1.20
diamine N-acetyltransferase	2.3.1.57
diaminopropionate ammonia-lyase	4.3.1.15
dihydroflavanol 4-reductase	1.1.1.219
dihydrofolate reductase	1.5.1.3
dihydrolipoyl dehydrogenase	1.8.1.4
dihydrolipoyllysine-residue acetyltransferase	2.3.1.12
dihydrolipoyllysine-residue succinyltransferase	2.3.1.61
dihydroneopterin aldolase	4.1.2.25
dihydroorotase	3.5.2.3
dihydropteroate synthase	2.5.1.15
dihydropyrimidinase	3.5.2.2
dihydroxy-acid dehydratase	4.2.1.9
dimethylargininase	3.5.3.18
dipeptidyl-peptidase II	3.4.14.2
dipeptidyl-peptidase III	3.4.14.4
dipeptidyl-peptidase IV	3.4.14.5
diphosphomevalonate decarboxylase	4.1.1.33
diphthine synthase	2.1.1.98
ditrans,polycis-undecaprenyl-diphosphate synthase [(2E,6E)-farnesyl-diphosphate specific]	2.5.1.31
DNA (cytosine-5-)-methyltransferase	2.1.1.37
DNA ligase (ATP)	6.5.1.1
DNA ligase (NAD(+))	6.5.1.2
DNA nucleotidylexotransferase	2.7.7.31
DNA-(apurinic or apyrimidinic site) lyase	4.2.99.18
DNA-3-methyladenine glycosylase I	3.2.2.20
DNA-3-methyladenine glycosylase II	3.2.2.21
DNA-directed DNA polymerase	2.7.7.7
DNA-directed RNA polymerase	2.7.7.6
DNA-formamidopyrimidine glycosylase	3.2.2.23
dolichol kinase	2.7.1.108
dolichyl-phosphate beta-D-mannosyltransferase	2.4.1.83
dolichyl-phosphate beta-glucosyltransferase	2.4.1.117
dolichyl-phosphate-mannose--protein mannosyltransferase	2.4.1.109
dolichyldiphosphatase	3.6.1.43
dopamine beta-monooxygenase	1.14.17.1
dTDP-4-amino-4,6-dideoxygalactose transaminase	2.6.1.59
dTDP-4-dehydrorhamnose reductase	1.1.1.133
dTDP-glucose 4,6-dehydratase	4.2.1.46
dTMP kinase	2.7.4.9
dUTP diphosphatase	3.6.1.23
electron-transferring-flavoprotein dehydrogenase	1.5.5.1
endo-1,3(4)-beta-glucanase	3.2.1.6
endo-1,4-beta-xylanase	3.2.1.8
endo-polygalacturonase	3.2.1.15
endoglycosylceramidase	3.2.1.123
endopeptidase Clp	3.4.21.92
endopeptidase La	3.4.21.53
endopolyphosphatase	3.6.1.10
endothelin-converting enzyme 1	3.4.24.71
enoyl-[acyl-carrier-protein] reductase (NADH)	1.3.1.9
enoyl-CoA hydratase	4.2.1.17
ethanolamine kinase	2.7.1.82
ethanolamine-phosphate cytidylyltransferase	2.7.7.14
ethanolaminephosphotransferase	2.7.8.1
exo-alpha-sialidase	3.2.1.18
exodeoxyribonuclease I	3.1.11.1
exodeoxyribonuclease III	3.1.11.2
exopolyphosphatase	3.6.1.11
exoribonuclease II	3.1.13.1
factor independent urate hydroxylase	1.7.3.3
FAD synthase	2.7.7.2
farnesol dehydrogenase	1.1.1.216
fatty-acid synthase system	2.3.1.85
fatty-acyl-CoA synthase system	2.3.1.86
ferredoxin--NAD(+) reductase	1.18.1.3
ferredoxin--NADP(+) reductase	1.18.1.2
ferroxidase	1.16.3.1
feruloyl esterase	3.1.1.73
firefly luciferase	1.13.12.7
flavanone 3-dioxygenase	1.14.11.9
flavin-containing monooxygenase	1.14.13.8
flavonol 3-O-glucosyltransferase	2.4.1.91
formaldehyde transketolase	2.2.1.3
formamidase	3.5.1.49
formate--tetrahydrofolate ligase	6.3.4.3
formimidoylglutamase	3.5.3.8
formyltetrahydrofolate deformylase	3.5.1.10
formyltetrahydrofolate dehydrogenase	1.5.1.6
fructan beta-fructosidase	3.2.1.80
fructose-2,6-bisphosphate 2-phosphatase	3.1.3.46
fructose-bisphosphatase	3.1.3.11
fructose-bisphosphate aldolase	4.1.2.13
fucose-1-phosphate guanylyltransferase	2.7.7.30
fumarate hydratase	4.2.1.2
fumarate reductase (NADH)	1.3.1.6
fumarylacetoacetase	3.7.1.2
furin	3.4.21.75
galactinol--sucrose galactosyltransferase	2.4.1.82
galactokinase	2.7.1.6
galactonate dehydratase	4.2.1.6
galactose oxidase	1.1.3.9
galactosylgalactosylxylosylprotein 3-beta-glucuronosyltransferase	2.4.1.135
galactosylxylosylprotein 3-beta-galactosyltransferase	2.4.1.134
galacturonan 1,4-alpha-galacturonidase	3.2.1.67
gamma-butyrobetaine dioxygenase	1.14.11.1
gamma-glutamyltransferase	2.3.2.2
gastricsin	3.4.23.3
GDP-Man:Man1GlcNAc2-PP-dolichol alpha-1,3-mannosyltransferase	2.4.1.132
GDP-Man:Man3GlcNAc2-PP-dolichol alpha-1,2-mannosyltransferase	2.4.1.131
GDP-mannose 4,6-dehydratase	4.2.1.47
gelatinase A	3.4.24.24
gelatinase B	3.4.24.35
gentisate 1,2-dioxygenase	1.13.11.4
geranylgeranyl diphosphate synthase	2.5.1.29
gibberellin 2beta-dioxygenase	1.14.11.13
gibberellin 3beta-dioxygenase	1.14.11.15
gibberellin-44 dioxygenase	1.14.11.12
glucan 1,3-alpha-glucosidase	3.2.1.84
glucan 1,3-beta-glucosidase	3.2.1.58
glucan 1,4-alpha-glucosidase	3.2.1.3
glucan 1,6-alpha-glucosidase	3.2.1.70
glucan endo-1,3-alpha-glucosidase	3.2.1.59
glucan endo-1,3-beta-D-glucosidase	3.2.1.39
glucarate dehydratase	4.2.1.40
glucokinase	2.7.1.2
glucomannan 4-beta-mannosyltransferase	2.4.1.32
gluconate 2-dehydrogenase	1.1.1.215
gluconate 5-dehydrogenase	1.1.1.69
gluconokinase	2.7.1.12
gluconolactonase	3.1.1.17
glucosamine-6-phosphate deaminase	3.5.99.6
glucosamine-phosphate N-acetyltransferase	2.3.1.4
glucose 1-dehydrogenase [NAD(P)(+)]	1.1.1.47
glucose-1-phosphate adenylyltransferase	2.7.7.27
glucose-6-phosphate 1-epimerase	5.1.3.15
glucose-6-phosphate dehydrogenase (NADP(+))	1.1.1.49
glucose-6-phosphate isomerase	5.3.1.9
glucose-fructose oxidoreductase	1.1.99.28
glucosylceramidase	3.2.1.45
glucuronokinase	2.7.1.43
glucuronosyltransferase	2.4.1.17
glutamate 5-kinase	2.7.2.11
glutamate carboxypeptidase II	3.4.17.21
glutamate decarboxylase	4.1.1.15
glutamate dehydrogenase	1.4.1.2
glutamate dehydrogenase (NADP(+))	1.4.1.4
glutamate dehydrogenase [NAD(P)(+)]	1.4.1.3
glutamate N-acetyltransferase	2.3.1.35
glutamate synthase (ferredoxin)	1.4.7.1
glutamate synthase (NADPH)	1.4.1.13
glutamate--cysteine ligase	6.3.2.2
glutamate--tRNA ligase	6.1.1.17
glutamate-1-semialdehyde 2,1-aminomutase	5.4.3.8
glutamate-5-semialdehyde dehydrogenase	1.2.1.41
glutaminase	3.5.1.2
glutamine synthetase	6.3.1.2
glutamine--fructose-6-phosphate transaminase (isomerizing)	2.6.1.16
glutamine--phenylpyruvate transaminase	2.6.1.64
glutamine--tRNA ligase	6.1.1.18
glutaminyl-peptide cyclotransferase	2.3.2.5
glutamyl aminopeptidase	3.4.11.7
glutathione gamma-glutamylcysteinyltransferase	2.3.2.15
glutathione peroxidase	1.11.1.9
glutathione synthase	6.3.2.3
glutathione transferase	2.5.1.18
glutathione--homocystine transhydrogenase	1.8.4.1
Gly-Xaa carboxypeptidase	3.4.17.4
glyceraldehyde-3-phosphate dehydrogenase (NADP(+))	1.2.1.9
glyceraldehyde-3-phosphate dehydrogenase (phosphorylating)	1.2.1.12
glycerate 3-kinase	2.7.1.31
glycerate dehydrogenase	1.1.1.29
glycerol 2-dehydrogenase (NADP(+))	1.1.1.156
glycerol dehydrogenase	1.1.1.6
glycerol kinase	2.7.1.30
glycerol-1-phosphatase	3.1.3.21
glycerol-3-phosphate 1-O-acyltransferase	2.3.1.15
glycerol-3-phosphate dehydrogenase (NAD(+))	1.1.1.8
glycerone kinase	2.7.1.29
glycerone-phosphate O-acyltransferase	2.3.1.42
glycerophosphocholine phosphodiesterase	3.1.4.2
glycerophosphodiester phosphodiesterase	3.1.4.46
glycerophosphoinositol glycerophosphodiesterase	3.1.4.44
glycerophosphoinositol inositolphosphodiesterase	3.1.4.43
glycine amidinotransferase	2.1.4.1
glycine C-acetyltransferase	2.3.1.29
glycine dehydrogenase (aminomethyl-transferring)	1.4.4.2
glycine hydroxymethyltransferase	2.1.2.1
glycine--tRNA ligase	6.1.1.14
glycogen phosphorylase	2.4.1.1
glycogen(starch) synthase	2.4.1.11
glycogenin glucosyltransferase	2.4.1.186
glycoprotein 6-alpha-L-fucosyltransferase	2.4.1.68
glycosylphosphatidylinositol phospholipase D	3.1.4.50
glycylpeptide N-tetradecanoyltransferase	2.3.1.97
glyoxylate reductase	1.1.1.26
glyoxylate reductase (NADP(+))	1.1.1.79
GMP synthase (glutamine-hydrolyzing)	6.3.5.2
GTP cyclohydrolase I	3.5.4.16
GTP cyclohydrolase II	3.5.4.25
guanidinoacetate N-methyltransferase	2.1.1.2
guanine deaminase	3.5.4.3
guanosine-3',5'-bis(diphosphate) 3'-diphosphatase	3.1.7.2
guanosine-diphosphatase	3.6.1.42
guanylate cyclase	4.6.1.2
guanylate kinase	2.7.4.8
haloalkane dehalogenase	3.8.1.5
heparan-alpha-glucosaminide N-acetyltransferase	2.3.1.78
hexokinase	2.7.1.1
hippurate hydrolase	3.5.1.32
histidine ammonia-lyase	4.3.1.3
histidine decarboxylase	4.1.1.22
histidine--tRNA ligase	6.1.1.21
histidinol dehydrogenase	1.1.1.23
histidinol-phosphatase	3.1.3.15
histidinol-phosphate transaminase	2.6.1.9
histone acetyltransferase	2.3.1.48
HIV-1 retropepsin	3.4.23.16
holo-[acyl-carrier-protein] synthase	2.7.8.7
holocytochrome-c synthase	4.4.1.17
homoaconitate hydratase	4.2.1.36
homocysteine S-methyltransferase	2.1.1.10
homogentisate 1,2-dioxygenase	1.13.11.5
homoisocitrate dehydrogenase	1.1.1.87
homoserine dehydrogenase	1.1.1.3
homoserine kinase	2.7.1.39
homoserine O-acetyltransferase	2.3.1.31
hydroxyacid-oxoacid transhydrogenase	1.1.99.24
hydroxyacylglutathione hydrolase	3.1.2.6
hydroxymethylglutaryl-CoA lyase	4.1.3.4
hydroxymethylglutaryl-CoA reductase (NADPH)	1.1.1.34
hydroxyquinol 1,2-dioxygenase	1.13.11.37
hypoxanthine phosphoribosyltransferase	2.4.2.8
iduronate-2-sulfatase	3.1.6.13
IgA-specific metalloendopeptidase	3.4.24.13
IgA-specific serine endopeptidase	3.4.21.72
imidazoleglycerol-phosphate dehydratase	4.2.1.19
imidazolonepropionase	3.5.2.7
IMP dehydrogenase	1.1.1.205
indole-3-acetate beta-glucosyltransferase	2.4.1.121
indole-3-glycerol-phosphate synthase	4.1.1.48
inorganic diphosphatase	3.6.1.1
inositol 2-dehydrogenase	1.1.1.18
inositol 3-alpha-galactosyltransferase	2.4.1.123
inositol oxygenase	1.13.99.1
inositol-3-phosphate synthase	5.5.1.4
inositol-phosphate phosphatase	3.1.3.25
inositol-polyphosphate 5-phosphatase	3.1.3.56
inositol-trisphosphate 3-kinase	2.7.1.127
insulysin	3.4.24.56
interstitial collagenase	3.4.24.7
iodide peroxidase	1.11.1.8
isochorismatase	3.3.2.1
isocitrate dehydrogenase (NAD(+))	1.1.1.41
isocitrate dehydrogenase (NADP(+))	1.1.1.42
isocitrate lyase	4.1.3.1
isoleucine--tRNA ligase	6.1.1.5
isopentenyl-diphosphate Delta-isomerase	5.3.3.2
ketohexokinase	2.7.1.3
ketol-acid reductoisomerase (NADP(+))	1.1.1.86
kexin	3.4.21.61
kynureninase	3.7.1.3
kynurenine 3-monooxygenase	1.14.13.9
kynurenine--oxoglutarate transaminase	2.6.1.7
L-2-hydroxyglutarate dehydrogenase	1.1.99.2
L-amino-acid oxidase	1.4.3.2
L-aminoadipate-semialdehyde dehydrogenase	1.2.1.31
L-arabinokinase	2.7.1.46
L-arabinose isomerase	5.3.1.4
L-ascorbate oxidase	1.10.3.3
L-ascorbate peroxidase	1.11.1.11
L-aspartate oxidase	1.4.3.16
L-dopachrome isomerase	5.3.3.12
L-fuconate dehydratase	4.2.1.68
L-fuculose-phosphate aldolase	4.1.2.17
L-gulonate 3-dehydrogenase	1.1.1.45
L-gulonolactone oxidase	1.1.3.8
L-iditol 2-dehydrogenase	1.1.1.14
L-iduronidase	3.2.1.76
L-lactate dehydrogenase	1.1.1.27
L-lactate dehydrogenase (cytochrome)	1.1.2.3
L-rhamnonate dehydratase	4.2.1.90
L-rhamnono-1,4-lactonase	3.1.1.65
L-rhamnose 1-dehydrogenase	1.1.1.173
L-threonine 3-dehydrogenase	1.1.1.103
L-threonine aldolase	4.1.2.5
L-xylulose reductase	1.1.1.10
laccase	1.10.3.2
lactate 2-monooxygenase	1.13.12.4
lactoylglutathione lyase	4.4.1.5
lanosterol synthase	5.4.99.7
legumain	3.4.22.34
leucine--tRNA ligase	6.1.1.4
leucyl aminopeptidase	3.4.11.1
leukotriene-A4 hydrolase	3.3.2.6
levanase	3.2.1.65
licheninase	3.2.1.73
limonoid glucosyltransferase	2.4.1.210
linoleate 13S-lipoxygenase	1.13.11.12
lipopolysaccharide N-acetylglucosaminyltransferase	2.4.1.56
long-chain-alcohol oxidase	1.1.3.20
long-chain-fatty-acid--CoA ligase	6.2.1.3
long-chain-fatty-acyl-CoA reductase	1.2.1.50
lysine 2,3-aminomutase	5.4.3.2
lysine carboxypeptidase	3.4.17.3
lysine decarboxylase	4.1.1.18
lysine N-acetyltransferase	2.3.1.32
lysine--tRNA ligase	6.1.1.6
lysophospholipase	3.1.1.5
lysosomal Pro-Xaa carboxypeptidase	3.4.16.2
lysozyme	3.2.1.17
malate dehydrogenase	1.1.1.37
malate dehydrogenase (oxaloacetate-decarboxylating)	1.1.1.38
malate dehydrogenase (oxaloacetate-decarboxylating) (NADP(+))	1.1.1.40
maleate isomerase	5.2.1.1
maleylacetoacetate isomerase	5.2.1.2
malonyl-CoA decarboxylase	4.1.1.9
maltose O-acetyltransferase	2.3.1.79
mandelate racemase	5.1.2.2
mannan endo-1,4-beta-mannosidase	3.2.1.78
mannan endo-1,6-alpha-mannosidase	3.2.1.101
mannitol 2-dehydrogenase	1.1.1.67
mannitol dehydrogenase	1.1.1.255
mannitol-1-phosphate 5-dehydrogenase	1.1.1.17
mannose-1-phosphate guanylyltransferase	2.7.7.13
mannose-1-phosphate guanylyltransferase (GDP)	2.7.7.22
mannose-6-phosphate isomerase	5.3.1.8
mannosyl-glycoprotein endo-beta-N-acetylglucosaminidase	3.2.1.96
mannosyl-oligosaccharide 1,2-alpha-mannosidase	3.2.1.113
mannosyl-oligosaccharide 1,3-1,6-alpha-mannosidase	3.2.1.114
mannosyl-oligosaccharide glucosidase	3.2.1.106
matrilysin	3.4.24.23
medium-chain acyl-CoA ligase	6.2.1.2
membrane alanyl aminopeptidase	3.4.11.2
membrane dipeptidase	3.4.13.19
meprin A	3.4.24.18
mercury(II) reductase	1.16.1.1
methenyltetrahydrofolate cyclohydrolase	3.5.4.9
methionine adenosyltransferase	2.5.1.6
methionine synthase	2.1.1.13
methionine--tRNA ligase	6.1.1.10
methionyl aminopeptidase	3.4.11.18
methionyl-tRNA formyltransferase	2.1.2.9
methylaspartate ammonia-lyase	4.3.1.2
methylated-DNA--[protein]-cysteine S-methyltransferase	2.1.1.63
methylcrotonoyl-CoA carboxylase	6.4.1.4
methylene-fatty-acyl-phospholipid synthase	2.1.1.16
methylenetetrahydrofolate dehydrogenase (NAD(+))	1.5.1.15
methylenetetrahydrofolate reductase [NAD(P)H]	1.5.1.20
methylglutaconyl-CoA hydratase	4.2.1.18
methylisocitrate lyase	4.1.3.30
methylmalonate-semialdehyde dehydrogenase (CoA acylating)	1.2.1.27
methylmalonyl-CoA epimerase	5.1.99.1
methylmalonyl-CoA mutase	5.4.99.2
methyltransferase cap1	2.1.1.57
mevalonate kinase	2.7.1.36
micrococcal nuclease	3.1.31.1
mitochondrial intermediate peptidase	3.4.24.59
mitochondrial processing peptidase	3.4.24.64
monoamine oxidase	1.4.3.4
monodehydroascorbate reductase (NADH)	1.6.5.4
mRNA (2'-O-methyladenosine-N(6)-)-methyltransferase	2.1.1.62
mRNA (guanine-N(7))-methyltransferase	2.1.1.56
mRNA guanylyltransferase	2.7.7.50
muconate cycloisomerase	5.5.1.1
multiple inositol-polyphosphate phosphatase	3.1.3.62
N-acetyl-gamma-glutamyl-phosphate reductase	1.2.1.38
N-acetylgalactosamine-6-sulfatase	3.1.6.4
N-acetylgalactosaminide beta-1,3-galactosyltransferase	2.4.1.122
N-acetylglucosamine kinase	2.7.1.59
N-acetylglucosamine-6-phosphate deacetylase	3.5.1.25
N-acetylglucosamine-6-sulfatase	3.1.6.14
N-acetylglucosaminyldiphosphodolichol N-acetylglucosaminyltransferase	2.4.1.141
N-acetyllactosaminide beta-1,3-N-acetylglucosaminyltransferase	2.4.1.149
N-acetylmuramoyl-L-alanine amidase	3.5.1.28
N-acetylneuraminate lyase	4.1.3.3
N-acyl-aliphatic-L-amino acid amidohydrolase	3.5.1.14
N-acylglucosamine-6-phosphate 2-epimerase	5.1.3.9
N-acylneuraminate-9-phosphatase	3.1.3.29
N-acylsphingosine galactosyltransferase	2.4.1.47
N-carbamoylputrescine amidase	3.5.1.53
N-hydroxythioamide S-beta-glucosyltransferase	2.4.1.195
N-sulfoglucosamine sulfohydrolase	3.10.1.1
N(4)-(beta-N-acetylglucosaminyl)-L-asparaginase	3.5.1.26
NAD(+) ADP-ribosyltransferase	2.4.2.30
NAD(+) diphosphatase	3.6.1.22
NAD(+) kinase	2.7.1.23
NAD(+) synthase (glutamine-hydrolyzing)	6.3.5.1
NAD(+)--protein-arginine ADP-ribosyltransferase	2.4.2.31
NAD(P)(+) transhydrogenase (Re/Si-specific)	1.6.1.2
NAD(P)(+) transhydrogenase (Si-specific)	1.6.1.1
NAD(P)H dehydrogenase (quinone)	1.6.5.2
NADH kinase	2.7.1.86
NADPH dehydrogenase	1.6.99.1
NADPH--hemoprotein reductase	1.6.2.4
NADPH:quinone reductase	1.6.5.5
nardilysin	3.4.24.61
neprilysin	3.4.24.11
neurolysin	3.4.24.16
nicotianamine synthase	2.5.1.43
nicotinamidase	3.5.1.19
nicotinamide N-methyltransferase	2.1.1.1
nicotinamide phosphoribosyltransferase	2.4.2.12
nicotinamide-nucleotide adenylyltransferase	2.7.7.1
nicotinate-nucleotide diphosphorylase (carboxylating)	2.4.2.19
nicotinate-nucleotide--dimethylbenzimidazole phosphoribosyltransferase	2.4.2.21
nitric-oxide synthase (NADPH)	1.14.13.39
nitrilase	3.5.5.1
non-reducing end alpha-L-arabinofuranosidase	3.2.1.55
nucleoside diphosphate phosphatase	3.6.1.6
nucleoside-diphosphate kinase	2.7.4.6
nucleoside-triphosphate phosphatase	3.6.1.15
nucleoside-triphosphate--adenylate kinase	2.7.4.10
nucleotide diphosphatase	3.6.1.9
o-pyrocatechuate decarboxylase	4.1.1.46
O-sialoglycoprotein endopeptidase	3.4.24.57
o-succinylbenzoate--CoA ligase	6.2.1.26
oleate hydratase	4.2.1.53
oligo-1,6-glucosidase	3.2.1.10
oligopeptidase A	3.4.24.70
oligopeptidase B	3.4.21.83
omega-amidase	3.5.1.3
ornithine aminotransferase	2.6.1.13
ornithine carbamoyltransferase	2.1.3.3
ornithine cyclodeaminase	4.3.1.12
ornithine decarboxylase	4.1.1.17
orotate phosphoribosyltransferase	2.4.2.10
orotidine-5'-phosphate decarboxylase	4.1.1.23
oryzin	3.4.21.63
oxalate decarboxylase	4.1.1.2
oxalate oxidase	1.2.3.4
oxoglutarate dehydrogenase (succinyl-transferring)	1.2.4.2
palmitoyl-CoA hydrolase	3.1.2.2
palmitoyl-protein hydrolase	3.1.2.22
pancreatic elastase	3.4.21.36
pancreatic elastase II	3.4.21.71
pantetheine-phosphate adenylyltransferase	2.7.7.3
pantoate--beta-alanine ligase (AMP-forming)	6.3.2.1
pantothenate kinase	2.7.1.33
pectate lyase	4.2.2.2
pectin lyase	4.2.2.10
pectinesterase	3.1.1.11
pepsin A	3.4.23.1
peptide-aspartate beta-dioxygenase	1.14.11.16
peptide-N(4)-(N-acetyl-beta-glucosaminyl)asparagine amidase	3.5.1.52
peptidyl-dipeptidase A	3.4.15.1
peptidyl-dipeptidase Dcp	3.4.15.5
peptidyl-Lys metalloendopeptidase	3.4.24.20
peptidylprolyl isomerase	5.2.1.8
peroxidase	1.11.1.7
persulfide dioxygenase	1.13.11.18
phenol 2-monooxygenase (NADPH)	1.14.13.7
phenylalanine 4-monooxygenase	1.14.16.1
phenylalanine--tRNA ligase	6.1.1.20
phenylpyruvate tautomerase	5.3.2.1
phosphatidate cytidylyltransferase	2.7.7.41
phosphatidate phosphatase	3.1.3.4
phosphatidyl-N-methylethanolamine N-methyltransferase	2.1.1.71
phosphatidylcholine--retinol O-acyltransferase	2.3.1.135
phosphatidylcholine--sterol O-acyltransferase	2.3.1.43
phosphatidylethanolamine N-methyltransferase	2.1.1.17
phosphatidylglycerophosphatase	3.1.3.27
phosphatidylinositol 3-kinase	2.7.1.137
phosphatidylinositol N-acetylglucosaminyltransferase	2.4.1.198
phosphatidylinositol-3-phosphatase	3.1.3.64
phosphatidylinositol-3,4,5-trisphosphate 3-phosphatase	3.1.3.67
phosphatidylserine decarboxylase	4.1.1.65
phosphoacetylglucosamine mutase	5.4.2.3
phosphodiesterase I	3.1.4.1
phosphoenolpyruvate carboxykinase (ATP)	4.1.1.49
phosphoenolpyruvate carboxykinase (GTP)	4.1.1.32
phosphoenolpyruvate mutase	5.4.2.9
phosphoethanolamine N-methyltransferase	2.1.1.103
phosphoglucomutase (alpha-D-glucose-1,6-bisphosphate-dependent)	5.4.2.2
phosphogluconate dehydrogenase (NADP(+)-dependent, decarboxylating)	1.1.1.44
phosphoglycerate dehydrogenase	1.1.1.95
phosphoglycerate kinase	2.7.2.3
phosphoglycolate phosphatase	3.1.3.18
phosphoinositide 5-phosphatase	3.1.3.36
phosphoinositide phospholipase C	3.1.4.11
phospholipase A1	3.1.1.32
phospholipase A2	3.1.1.4
phospholipase C	3.1.4.3
phospholipase D	3.1.4.4
phospholipid-hydroperoxide glutathione peroxidase	1.11.1.12
phosphomannomutase	5.4.2.8
phosphomevalonate kinase	2.7.4.2
phosphooxymethylpyrimidine kinase	2.7.4.7
phosphopantothenate--cysteine ligase (CTP)	6.3.2.5
phosphopantothenoylcysteine decarboxylase	4.1.1.36
phosphopyruvate hydratase	4.2.1.11
phosphoribosyl-AMP cyclohydrolase	3.5.4.19
phosphoribosylamine--glycine ligase	6.3.4.13
phosphoribosylaminoimidazole carboxylase	4.1.1.21
phosphoribosylaminoimidazolecarboxamide formyltransferase	2.1.2.3
phosphoribosylaminoimidazolesuccinocarboxamide synthase	6.3.2.6
phosphoribosylanthranilate isomerase	5.3.1.24
phosphoribosylformylglycinamidine cyclo-ligase	6.3.3.1
phosphoribosylformylglycinamidine synthase	6.3.5.3
phosphoribosylglycinamide formyltransferase 1	2.1.2.2
phosphoserine phosphatase	3.1.3.3
phosphoserine transaminase	2.6.1.52
phthalate 4,5-dioxygenase	1.14.12.7
phytanoyl-CoA dioxygenase	1.14.11.18
phytepsin	3.4.23.40
poly(A)-specific ribonuclease	3.1.13.4
poly(ADP-ribose) glycohydrolase	3.2.1.143
polynucleotide 3'-phosphatase	3.1.3.32
polynucleotide 5'-hydroxyl-kinase	2.7.1.78
polynucleotide 5'-phosphatase	3.1.3.33
polynucleotide adenylyltransferase	2.7.7.19
polypeptide N-acetylgalactosaminyltransferase	2.4.1.41
polyprenyldihydroxybenzoate methyltransferase	2.1.1.114
polyribonucleotide nucleotidyltransferase	2.7.7.8
porphobilinogen synthase	4.2.1.24
prephenate dehydratase	4.2.1.51
prephenate dehydrogenase	1.3.1.12
prephenate dehydrogenase (NADP(+))	1.3.1.13
procollagen galactosyltransferase	2.4.1.50
procollagen N-endopeptidase	3.4.24.14
procollagen-proline 4-dioxygenase	1.14.11.2
progesterone monooxygenase	1.14.99.4
proline--tRNA ligase	6.1.1.15
prolyl aminopeptidase	3.4.11.5
prolyl oligopeptidase	3.4.21.26
propionate--CoA ligase	6.2.1.17
propionyl-CoA carboxylase	6.4.1.3
proprotein convertase 1	3.4.21.93
proprotein convertase 2	3.4.21.94
prostaglandin-D synthase	5.3.99.2
prostaglandin-E synthase	5.3.99.3
prostaglandin-E2 9-reductase	1.1.1.189
prostaglandin-endoperoxide synthase	1.14.99.1
prostaglandin-F synthase	1.1.1.188
prostaglandin-I synthase	5.3.99.4
proteasome endopeptidase complex	3.4.25.1
protein disulfide-isomerase	5.3.4.1
protein-arginine deiminase	3.5.3.15
protein-histidine N-methyltransferase	2.1.1.85
protein-L-isoaspartate(D-aspartate) O-methyltransferase	2.1.1.77
protein-S-isoprenylcysteine O-methyltransferase	2.1.1.100
protein-serine/threonine phosphatase	3.1.3.16
protein-tyrosine-phosphatase	3.1.3.48
protochlorophyllide reductase	1.3.1.33
protoporphyrin ferrochelatase	4.99.1.1
protoporphyrinogen oxidase	1.3.3.4
pseudouridylate synthase	4.2.1.70
purine nucleosidase	3.2.2.1
purine-nucleoside phosphorylase	2.4.2.1
pyridoxal 5'-phosphate synthase	1.4.3.5
pyridoxal kinase	2.7.1.35
pyridoxine 4-dehydrogenase	1.1.1.65
pyrimidodiazepine synthase	1.5.4.1
pyroglutamyl-peptidase I	3.4.19.3
pyrroline-5-carboxylate reductase	1.5.1.2
pyruvate carboxylase	6.4.1.1
pyruvate decarboxylase	4.1.1.1
pyruvate dehydrogenase (acetyl-transferring)	1.2.4.1
pyruvate dehydrogenase (NADP(+))	1.2.1.51
pyruvate kinase	2.7.1.40
pyruvate, water dikinase	2.7.9.2
quercetin 2,3-dioxygenase	1.13.11.24
quercetin 3-O-methyltransferase	2.1.1.76
quinate/shikimate dehydrogenase (NAD(+))	1.1.1.24
renin	3.4.23.15
retinal dehydrogenase	1.2.1.36
ribitol 2-dehydrogenase	1.1.1.56
riboflavin kinase	2.7.1.26
riboflavin synthase	2.5.1.9
ribokinase	2.7.1.15
ribonuclease H	3.1.26.4
ribonuclease III	3.1.26.3
ribonuclease P	3.1.26.5
ribonucleoside-diphosphate reductase	1.17.4.1
ribose-5-phosphate isomerase	5.3.1.6
ribose-phosphate diphosphokinase	2.7.6.1
ribulose-phosphate 3-epimerase	5.1.3.1
RNA 3'-terminal-phosphate cyclase (ATP)	6.5.1.4
RNA ligase (ATP)	6.5.1.3
RNA uridylyltransferase	2.7.7.52
RNA-directed DNA polymerase	2.7.7.49
RNA-directed RNA polymerase	2.7.7.48
S-formylglutathione hydrolase	3.1.2.12
S-methyl-5-thioribose kinase	2.7.1.100
S-methyl-5-thioribose-1-phosphate isomerase	5.3.1.23
S-methyl-5'-thioadenosine phosphorylase	2.4.2.28
saccharolysin	3.4.24.37
saccharopepsin	3.4.23.25
saccharopine dehydrogenase (NAD(+), L-lysine-forming)	1.5.1.7
saccharopine dehydrogenase (NADP(+), L-glutamate-forming)	1.5.1.10
salicylaldehyde dehydrogenase	1.2.1.65
salicylate 1-monooxygenase	1.14.13.1
sarcosine oxidasee (formaldehyde-forming)	1.5.3.1
scytalone dehydratase	4.2.1.94
sedoheptulose-bisphosphatase	3.1.3.37
selenide, water dikinase	2.7.9.3
selenocysteine lyase	4.4.1.16
sepiapterin reductase (L-erythro-7,8-dihydrobiopterin forming)	1.1.1.153
serine C-palmitoyltransferase	2.3.1.50
serine O-acetyltransferase	2.3.1.30
serine--pyruvate transaminase	2.6.1.51
serine--tRNA ligase	6.1.1.11
serine-type D-Ala-D-Ala carboxypeptidase	3.4.16.4
Serratia marcescens nuclease	3.1.30.2
shikimate dehydrogenase (NADP(+))	1.1.1.25
shikimate O-hydroxycinnamoyltransferase	2.3.1.133
signal peptidase I	3.4.21.89
site-specific DNA-methyltransferase (adenine-specific)	2.1.1.72
spermidine synthase	2.5.1.16
spermine synthase	2.5.1.22
sphinganine-1-phosphate aldolase	4.1.2.27
sphingomyelin phosphodiesterase	3.1.4.12
sphingosine kinase	2.7.1.91
sphingosine N-acyltransferase	2.3.1.24
squalene synthase	2.5.1.21
starch synthase	2.4.1.21
sterigmatocystin 8-O-methyltransferase	2.1.1.110
steroid 11beta-monooxygenase	1.14.15.4
sterol 24-C-methyltransferase	2.1.1.41
sterol 3beta-glucosyltransferase	2.4.1.173
sterol esterase	3.1.1.13
sterol O-acyltransferase	2.3.1.26
steryl-sulfatase	3.1.6.2
subtilisin	3.4.21.62
succinate dehydrogenase	1.3.5.1
succinate--CoA ligase (ADP-forming)	6.2.1.5
succinate--CoA ligase (GDP-forming)	6.2.1.4
succinate--hydroxymethylglutarate CoA-transferase	2.8.3.13
succinate-semialdehyde dehydrogenase (NAD(+))	1.2.1.24
succinate-semialdehyde dehydrogenase [NAD(P)(+)]	1.2.1.16
succinyl-diaminopimelate desuccinylase	3.5.1.18
sucrose-phosphate synthase	2.4.1.14
sulfate adenylyltransferase	2.7.7.4
sulfinoalanine decarboxylase	4.1.1.29
sulfite oxidase	1.8.3.1
superoxide dismutase	1.15.1.1
t-plasminogen activator	3.4.21.68
tagatose-6-phosphate kinase	2.7.1.144
tannase	3.1.1.20
tartrate dehydrogenase	1.1.1.93
taurine dioxygenase	1.14.11.17
tetraacyldisaccharide 4'-kinase	2.7.1.130
tetrahydrofolate synthase	6.3.2.17
tetrahydromethanopterin S-methyltransferase	2.1.1.86
tetrahydroxynaphthalene reductase	1.1.1.252
thermitase	3.4.21.66
thiamine diphosphokinase	2.7.6.2
thiamine phosphate synthase	2.5.1.3
thiamine-triphosphatase	3.6.1.28
thimet oligopeptidase	3.4.24.15
thiol oxidase	1.8.3.2
thiopurine S-methyltransferase	2.1.1.67
thiosulfate sulfurtransferase	2.8.1.1
threonine--tRNA ligase	6.1.1.3
thromboxane-A synthase	5.3.99.5
thymidine kinase	2.7.1.21
thymidine phosphorylase	2.4.2.4
thymidylate synthase	2.1.1.45
tissue kallikrein	3.4.21.35
tocopherol C-methyltransferase	2.1.1.95
trans-1,2-dihydrobenzene-1,2-diol dehydrogenase	1.3.1.20
trans-2-enoyl-CoA reductase (NADPH)	1.3.1.38
trans-L-3-hydroxyproline dehydratase	4.2.1.77
transaldolase	2.2.1.2
Transferred entry: 1.1.1.303 and 1.1.1.304	1.1.1.5
Transferred entry: 1.1.5.3	1.1.99.5
Transferred entry: 1.1.5.9	1.1.99.10
Transferred entry: 1.13.12.16	1.13.11.32
Transferred entry: 1.14.14.16	1.14.99.10
Transferred entry: 1.14.14.17	1.14.99.7
Transferred entry: 1.14.14.18	1.14.99.3
Transferred entry: 1.14.14.19	1.14.99.9
Transferred entry: 1.14.14.23	1.14.13.17
Transferred entry: 1.14.14.82	1.14.13.21
Transferred entry: 1.14.14.91	1.14.13.11
Transferred entry: 1.14.14.92	1.14.13.12
Transferred entry: 1.14.14.94	1.14.13.30
Transferred entry: 1.14.14.96	1.14.13.36
Transferred entry: 1.14.15.15	1.14.13.15
Transferred entry: 1.14.15.18	1.14.13.13
Transferred entry: 1.14.19.22	1.3.1.35
Transferred entry: 1.16.1.7	1.6.99.13
Transferred entry: 1.17.1.9	1.2.1.2
Transferred entry: 1.17.9.1	1.17.99.1
Transferred entry: 1.2.1.88	1.5.1.12
Transferred entry: 1.2.7.12	1.2.99.5
Transferred entry: 1.3.3.12	1.1.3.24
Transferred entry: 1.3.5.6	1.14.99.30
Transferred entry: 1.3.8.1	1.3.99.2
Transferred entry: 1.3.8.4	1.3.99.10
Transferred entry: 1.3.8.6	1.3.99.7
Transferred entry: 1.3.8.7, 1.3.8.8 and 1.3.8.9	1.3.99.3
Transferred entry: 1.3.98.1	1.3.3.1
Transferred entry: 1.4.3.21 and 1.4.3.22	1.4.3.6
Transferred entry: 1.4.99.6	1.4.99.1
Transferred entry: 1.5.3.13, 1.5.3.14, 1.5.3.15, 1.5.3.16 and 1.5.3.17	1.5.3.11
Transferred entry: 1.5.5.2	1.5.99.8
Transferred entry: 1.5.8.3	1.5.99.1
Transferred entry: 1.5.8.4	1.5.99.2
Transferred entry: 1.8.4.11	1.8.4.6
Transferred entry: 2.1.1.181, 2.1.1.182, 2.1.1.183 and 2.1.1.184	2.1.1.48
Transferred entry: 2.1.1.187 and 2.1.1.188	2.1.1.51
Transferred entry: 2.1.1.213, 2.1.1.214, 2.1.1.215 and 2.1.1.216	2.1.1.32
Transferred entry: 2.1.1.217, 2.1.1.218, 2.1.1.219 and 2.1.1.220	2.1.1.36
Transferred entry: 2.1.1.221 and 2.1.1.228	2.1.1.31
Transferred entry: 2.1.1.319, 2.1.1.320, 2.1.1.321 and 2.1.1.322	2.1.1.125
Transferred entry: 2.1.1.354	2.1.1.43
Transferred entry: 2.3.1.254, 2.3.1.255, 2.3.1.256, 2.3.1.257, 2.3.1.258and 2.3.1.259	2.3.1.88
Transferred entry: 2.3.1.266 and 2.3.1.267	2.3.1.128
Transferred entry: 2.3.2.23, 2.3.2.27 and 6.2.1.45	6.3.2.19
Transferred entry: 2.4.1.258, 2.4.1.259, 2.4.1.260 and 2.4.1.261	2.4.1.130
Transferred entry: 2.4.1.47	2.4.1.45
Transferred entry: 2.4.99.18	2.4.1.119
Transferred entry: 2.5.1.75	2.5.1.8
Transferred entry: 2.5.1.82 and 2.5.1.83	2.5.1.33
Transferred entry: 2.7.10.1 and 2.7.10.2	2.7.1.112
Transferred entry: 2.7.11.1, 2.7.11.8, 2.7.11.9, 2.7.11.10, 2.7.11.11,2.7.11.12, 2.7.11.13, 2.7.11.21, 2.7.11.22, 2.7.11.24, 2.7.11.25,2.7.11.30 and 2.7.12.1	2.7.1.37
Transferred entry: 2.7.7.72	2.7.7.25
Transferred entry: 3.1.21.10	3.1.22.4
Transferred entry: 3.3.2.9 and 3.3.2.10	3.3.2.3
Transferred entry: 3.4.22.52 and 3.4.22.53	3.4.22.17
Transferred entry: 3.5.1.116	3.5.3.19
Transferred entry: 3.5.1.89	3.1.1.69
Transferred entry: 3.6.1.59 and 3.6.1.62	3.6.1.30
Transferred entry: 3.6.1.9	3.6.1.19
Transferred entry: 4.1.1.112 and 7.2.4.2	4.1.1.3
Transferred entry: 4.3.1.23, 4.3.1.24 and 4.3.1.25	4.3.1.5
Transferred entry: 4.3.2.9	2.3.2.4
Transferred entry: 4.3.3.7	4.2.1.52
Transferred entry: 4.6.1.14	3.1.4.47
Transferred entry: 4.6.1.16	3.1.27.9
Transferred entry: 4.6.1.19	3.1.27.1
Transferred entry: 4.6.1.24	3.1.27.3
Transferred entry: 5.4.2.11 and 5.4.2.12	5.4.2.1
Transferred entry: 5.6.1.1	3.6.4.3
Transferred entry: 5.6.1.2	3.6.4.2
Transferred entry: 5.6.1.3	3.6.4.4
Transferred entry: 5.6.1.4	3.6.4.5
Transferred entry: 5.6.1.5	3.6.4.8
Transferred entry: 5.6.1.6	3.6.3.49
Transferred entry: 5.6.1.7	3.6.4.9
Transferred entry: 5.6.1.8	3.6.4.1
Transferred entry: 5.6.2.1	5.99.1.2
Transferred entry: 5.6.2.2	5.99.1.3
Transferred entry: 6.3.4.21	2.4.2.11
Transferred entry: 7.1.1.2	1.6.5.3
Transferred entry: 7.1.1.8	1.10.2.2
Transferred entry: 7.1.1.9	1.9.3.1
Transferred entry: 7.1.2.1	3.6.3.6
Transferred entry: 7.1.2.2	3.6.3.14
Transferred entry: 7.2.2.1	3.6.3.15
Transferred entry: 7.2.2.10	3.6.3.8
Transferred entry: 7.2.2.13	3.6.3.9
Transferred entry: 7.2.2.14	3.6.3.2
Transferred entry: 7.2.2.19	3.6.3.10
Transferred entry: 7.2.2.3	3.6.3.7
Transferred entry: 7.2.2.9	3.6.3.4
Transferred entry: 7.3.2.1	3.6.3.27
Transferred entry: 7.3.2.2	3.6.3.28
Transferred entry: 7.3.2.3	3.6.3.25
Transferred entry: 7.3.2.5	3.6.3.29
Transferred entry: 7.3.2.7	3.6.3.16
Transferred entry: 7.4.2.3	3.6.3.51
Transferred entry: 7.5.2.1	3.6.3.19
Transferred entry: 7.6.2.1	3.6.3.1
Transferred entry: 7.6.2.11	3.6.3.31
Transferred entry: 7.6.2.2	3.6.3.44
transketolase	2.2.1.1
trehalose-phosphatase	3.1.3.12
triacylglycerol lipase	3.1.1.3
trimethyllysine dioxygenase	1.14.11.8
triose-phosphate isomerase	5.3.1.1
tripeptidyl-peptidase I	3.4.14.9
tripeptidyl-peptidase II	3.4.14.10
tRNA (guanine(46)-N(7))-methyltransferase	2.1.1.33
tRNA (guanosine(18)-2'-O)-methyltransferase	2.1.1.34
tRNA (uracil(54)-C(5))-methyltransferase	2.1.1.35
tRNA 5-(aminomethyl)-2-thiouridylate-methyltransferase	2.1.1.61
tRNA nucleotidyltransferase	2.7.7.56
tRNA pseudouridine(38-40) synthase	5.4.99.12
tRNA-guanosine(34) preQ1 transglycosylase	2.4.2.29
tropinone reductase I	1.1.1.206
tropinone reductase II	1.1.1.236
trypanothione synthase	6.3.1.9
trypsin	3.4.21.4
tryptase	3.4.21.59
tryptophan synthase	4.2.1.20
tryptophan transaminase	2.6.1.27
tryptophan--tRNA ligase	6.1.1.2
tryptophanase	4.1.99.1
tubulin--tyrosine ligase	6.3.2.25
type I site-specific deoxyribonuclease	3.1.21.3
type II site-specific deoxyribonuclease	3.1.21.4
tyrosinase	1.14.18.1
tyrosine decarboxylase	4.1.1.25
tyrosine transaminase	2.6.1.5
tyrosine--tRNA ligase	6.1.1.1
ubiquitinyl hydrolase 1	3.4.19.12
UDP-arabinose 4-epimerase	5.1.3.5
UDP-galactopyranose mutase	5.4.99.9
UDP-glucose 4-epimerase	5.1.3.2
UDP-glucose 4,6-dehydratase	4.2.1.76
UDP-glucose 6-dehydrogenase	1.1.1.22
UDP-glucose--glycoprotein glucose phosphotransferase	2.7.8.19
UDP-glucose--hexose-1-phosphate uridylyltransferase	2.7.7.12
UDP-glucuronate 4-epimerase	5.1.3.6
UDP-glucuronate decarboxylase	4.1.1.35
UDP-N-acetylglucosamine diphosphorylase	2.7.7.23
UDP-N-acetylglucosamine--dolichyl-phosphateN-acetylglucosaminephosphotransferase	2.7.8.15
UDP-N-acetylglucosamine--lysosomal-enzymeN-acetylglucosaminephosphotransferase	2.7.8.17
UMP/CMP kinase	2.7.4.14
unspecific monooxygenase	1.14.14.1
uracil phosphoribosyltransferase	2.4.2.9
urease	3.5.1.5
ureidoglycolate dehydrogenase	1.1.1.154
ureidoglycolate lyase	4.3.2.3
uridine nucleosidase	3.2.2.3
uridine phosphorylase	2.4.2.3
uridine/cytidine kinase	2.7.1.48
urocanate hydratase	4.2.1.49
uroporphyrinogen decarboxylase	4.1.1.37
uroporphyrinogen-III C-methyltransferase	2.1.1.107
uroporphyrinogen-III synthase	4.2.1.75
UTP--glucose-1-phosphate uridylyltransferase	2.7.7.9
UTP--hexose-1-phosphate uridylyltransferase	2.7.7.10
valine--pyruvate transaminase	2.6.1.66
valine--tRNA ligase	6.1.1.9
vesicle-fusing ATPase	3.6.4.6
Xaa-Pro aminopeptidase	3.4.11.9
Xaa-Pro dipeptidase	3.4.13.9
Xaa-Pro dipeptidyl-peptidase	3.4.14.11
xylan 1,4-beta-xylosidase	3.2.1.37
xyloglucan:xyloglucosyl transferase	2.4.1.207
xylosylprotein 4-beta-galactosyltransferase	2.4.1.133
xylulokinase	2.7.1.17
yapsin 1	3.4.23.41
